# Supplementary material for: Improving the Accuracy of Whole Genome Prediction for Complex Traits Using the Results of Genome Wide Association Studies
Source: PLoS One. 2014 Mar 24;9(3):e93017. doi: 10.1371/journal.pone.0093017 (PMC3963961; doi:10.1371/journal.pone.0093017)
Supplement: Table S2 — SNP lists for the dairy cattle data set. This table (excel format) includes the name, chromosome, physical position, trait associated, number of QTL reports, and other important information for each SNP used in this study. (XLS) [file pone.0093017.s005.xls]

## Sheet: fatpercentage
SNP_NAME	Chromosome	Position	QTL_COUNT
ARS-BFGL-NGS-19572	1	98906854	1
Hapmap49174-BTA-43310	1	98944629	1
ARS-BFGL-NGS-4387	1	98970687	1
ARS-BFGL-NGS-96411	1	99002229	1
Hapmap42551-BTA-43327	1	99075510	1
BTB-00085394	2	22308434	1
BTB-00089403	2	22348418	1
Hapmap50971-BTA-46778	2	22381260	1
BTB-00085347	2	22428825	1
BTB-00085328	2	22452751	1
ARS-BFGL-NGS-48318	2	28699647	1
ARS-BFGL-NGS-77438	2	28778269	1
BTA-47074-no-rs	2	28804681	1
BTB-00090483	2	28833938	1
ARS-BFGL-NGS-63575	2	28854902	1
BTB-00090441	2	28890039	1
ARS-BFGL-NGS-32559	2	79076532	1
BTA-07769-no-rs	2	105016273	1
BTA-05855-no-rs	2	105044810	1
Hapmap52627-rs29014567	2	105099932	1
ARS-BFGL-NGS-23231	2	105165149	1
ARS-BFGL-NGS-29467	2	105201051	1
ARS-BFGL-NGS-103616	2	105230173	1
Hapmap48209-BTA-120609	2	105726485	1
ARS-BFGL-NGS-113504	2	105865903	1
ARS-BFGL-NGS-25939	2	106030952	1
ARS-BFGL-NGS-10239	2	106082926	1
Hapmap39708-BTA-106258	2	106185439	1
BTA-27937-no-rs	2	106248614	1
ARS-BFGL-NGS-13829	2	106291561	1
ARS-BFGL-NGS-100077	2	106490193	1
Hapmap40933-BTA-27209	2	106604685	1
Hapmap48190-BTA-114376	2	106674115	1
ARS-BFGL-NGS-60714	2	106715005	1
Hapmap36094-SCAFFOLD96944_22403	2	106936309	1
ARS-BFGL-NGS-94750	2	107310684	1
Hapmap40319-BTA-19899	2	107333516	1
BTA-92857-no-rs	2	107421529	1
Hapmap41556-BTA-48495	2	107470593	1
ARS-BFGL-NGS-102802	2	107523931	1
BTA-48498-no-rs	2	107604071	1
BTA-27081-no-rs	2	107645562	1
ARS-BFGL-NGS-43428	2	117849419	1
Hapmap55517-rs29019665	2	117878755	1
BTB-01694252	2	117902649	1
BTA-114272-no-rs	2	117923886	1
BTB-01991723	2	117954412	1
Hapmap55127-rs29027121	2	117977207	1
ARS-BFGL-NGS-117340	2	119962496	1
Hapmap52537-rs29011369	2	120030168	2
BTB-00113596	2	120082596	2
ARS-BFGL-NGS-94004	2	120114585	2
BTB-00113625	2	120138547	2
Hapmap40249-BTA-49086	2	120168468	2
Hapmap41888-BTA-49091	2	120267154	1
ARS-BFGL-BAC-35548	2	120310516	1
BTA-49096-no-rs	2	120340092	1
ARS-BFGL-NGS-30337	2	120375620	1
ARS-BFGL-NGS-14276	2	120424436	1
ARS-BFGL-NGS-103753	2	120464240	1
Hapmap54770-rs29009608	2	120518403	1
BTA-106396-no-rs	2	120596579	1
ARS-BFGL-NGS-43721	2	120628722	1
ARS-BFGL-NGS-107330	2	120661211	1
Hapmap38323-BTA-49132	2	120709810	1
ARS-BFGL-NGS-107909	2	120769797	1
ARS-BFGL-NGS-19012	2	120799057	1
BTA-103078-no-rs	2	120833842	1
ARS-BFGL-NGS-112195	2	120857157	1
Hapmap44637-BTA-17098	2	120986556	1
BTA-95472-no-rs	2	121068969	1
Hapmap54608-rs29020417	2	121092178	1
ARS-BFGL-BAC-27299	2	121117977	1
Hapmap40169-BTA-20295	2	121279608	1
BTA-20306-no-rs	2	121321454	1
BTA-20298-no-rs	2	121350701	1
ARS-BFGL-NGS-15373	2	121425826	1
BTA-20304-no-rs	2	121461021	1
ARS-BFGL-NGS-89972	2	121896195	1
ARS-BFGL-NGS-67146	2	122113509	1
Hapmap48359-BTA-49135	2	122164208	1
ARS-BFGL-NGS-41173	2	122238347	1
ARS-BFGL-NGS-41920	2	122294601	1
ARS-BFGL-NGS-25658	2	122338917	1
ARS-BFGL-NGS-114878	2	122364400	1
ARS-BFGL-BAC-2444	2	122406132	1
Hapmap51734-BTA-49164	2	122440315	1
ARS-BFGL-NGS-110996	2	122549109	1
Hapmap53196-rs29011523	2	122576368	1
Hapmap54936-rs29013679	2	122730626	1
ARS-BFGL-NGS-12170	2	122853611	1
ARS-BFGL-NGS-90746	2	122878975	1
ARS-BFGL-NGS-8841	2	122905176	1
ARS-BFGL-NGS-15508	2	122960703	1
Hapmap53065-rs29026778	2	122995669	1
ARS-BFGL-NGS-108811	2	123033891	1
DPI-38	2	123070426	1
ARS-BFGL-NGS-81996	2	123137179	1
ARS-BFGL-NGS-38010	2	123172001	1
ARS-BFGL-NGS-108985	2	123209778	1
ARS-BFGL-NGS-101286	2	123234362	1
BTA-99195-no-rs	2	123298593	1
ARS-BFGL-NGS-84106	2	123335210	1
ARS-BFGL-NGS-118696	2	123371914	1
BTA-20378-no-rs	2	123400702	1
ARS-BFGL-NGS-101306	2	123425249	1
ARS-BFGL-NGS-61938	2	123462477	1
ARS-BFGL-NGS-66771	2	123499835	1
ARS-BFGL-NGS-27277	2	123526060	1
ARS-BFGL-NGS-31836	2	123573491	1
Hapmap43869-BTA-49512	2	123657395	1
ARS-BFGL-NGS-112016	2	123705949	1
Hapmap40273-BTA-49510	2	123727852	1
ARS-BFGL-NGS-41788	2	123793423	1
Hapmap42569-BTA-49229	2	123815848	1
BTA-49444-no-rs	2	123898738	1
ARS-BFGL-BAC-36866	2	123977990	1
ARS-BFGL-NGS-100978	2	124020337	1
Hapmap7226-BTA-49450	2	124130277	1
ARS-BFGL-NGS-89829	2	124216286	1
ARS-BFGL-NGS-16812	3	15874035	1
ARS-BFGL-NGS-99010	3	15911823	1
ARS-BFGL-NGS-84180	3	15957681	1
ARS-BFGL-NGS-111883	3	29235406	2
Hapmap23648-BTA-159232	3	29269844	2
ARS-BFGL-NGS-36823	3	29292584	2
ARS-BFGL-NGS-18824	3	29335009	2
BTB-00156159	3	116876048	1
ARS-BFGL-NGS-105427	3	116905851	1
ARS-BFGL-NGS-29124	3	116927092	1
BTB-00156248	3	117056783	1
ARS-BFGL-NGS-36591	4	69106422	1
Hapmap57289-ss46526668	4	69130298	1
Hapmap38810-BTA-112510	4	69210305	1
ARS-BFGL-NGS-44674	4	69254807	1
ARS-BFGL-NGS-39056	4	69283082	1
Hapmap26212-BTA-163017	4	82509812	1
BTB-00200199	4	82533099	1
ARS-BFGL-NGS-81609	4	82556897	1
Hapmap42298-BTA-71527	4	82601295	1
BTB-00200250	4	82622602	1
Hapmap46191-BTA-101479	4	82824273	3
BTB-01162076	4	82920744	3
BTB-01162099	4	82961319	3
BTA-89872-no-rs	4	83032965	3
Hapmap41721-BTA-101476	4	83055378	3
BTB-01162263	4	83077261	3
BTA-101478-no-rs	4	83099657	3
ARS-BFGL-NGS-24833	4	83151174	3
Hapmap50541-BTA-101489	4	83205717	3
BTB-01162427	4	83237983	3
BTA-101495-no-rs	4	83272844	3
ARS-BFGL-NGS-40926	4	111135846	1
ARS-BFGL-NGS-86901	4	111165391	1
BTA-72091-no-rs	4	111186894	1
ARS-BFGL-NGS-14970	5	59972527	1
BTA-15558-no-rs	5	98414335	1
BTA-15560-no-rs	5	98456165	1
Hapmap59233-rs29019412	5	98508235	1
UA-IFASA-4080	5	98531975	1
Hapmap51304-BTA-74559	5	100149532	1
Hapmap32415-BTA-74556	5	100301747	1
ARS-BFGL-NGS-61040	5	103492379	2
ARS-BFGL-NGS-31148	5	103550724	2
Hapmap28380-BTA-74649	5	103598357	1
ARS-BFGL-NGS-15498	5	103709355	1
ARS-BFGL-NGS-12289	5	103793176	1
ARS-BFGL-NGS-114001	5	103886578	1
ARS-BFGL-NGS-115294	5	103967265	1
ARS-BFGL-NGS-44153	5	104022455	1
ARS-BFGL-NGS-5720	5	104059942	1
ARS-BFGL-NGS-5761	5	104081650	1
ARS-BFGL-NGS-114591	5	104121524	1
ARS-BFGL-NGS-52423	5	104184798	1
Hapmap58633-rs29009713	5	104421187	2
ARS-BFGL-NGS-118551	5	104455533	2
ARS-BFGL-NGS-101806	5	104477432	1
ARS-BFGL-NGS-73099	5	104498288	1
Hapmap53773-ss46526912	5	104577460	1
Hapmap43671-BTA-74719	5	104810754	1
ARS-BFGL-NGS-107423	5	105004344	1
Hapmap59520-rs29021624	5	105028275	1
ARS-BFGL-NGS-110933	5	105049077	1
Hapmap46939-BTA-114206	5	105238434	1
ARS-BFGL-NGS-27838	5	105288653	1
Hapmap47511-BTA-114200	5	105350648	1
ARS-BFGL-NGS-88309	5	105389165	1
Hapmap42391-BTA-04861	5	105469664	1
ARS-BFGL-NGS-103839	5	105561500	1
ARS-BFGL-NGS-116729	5	105632310	1
Hapmap50230-BTA-114181	5	105666728	1
Hapmap47185-BTA-114173	5	105874101	1
ARS-BFGL-NGS-100563	5	105907486	1
BTA-114209-no-rs	5	105928881	1
Hapmap49867-BTA-114191	5	105958154	1
ARS-BFGL-NGS-115275	5	105981906	1
BTA-95292-no-rs	5	106209962	1
Hapmap33376-BTA-150433	5	106262878	1
BTA-110472-no-rs	5	106299195	1
ARS-BFGL-NGS-46783	5	106338731	1
ARS-BFGL-NGS-108996	5	106451094	1
Hapmap52014-BTA-90653	5	106492786	1
UA-IFASA-6587	5	106919474	1
Hapmap41958-BTA-74707	5	107020027	1
UA-IFASA-6670	5	107086994	1
ARS-BFGL-NGS-80085	5	107255699	1
ARS-USMARC-172	5	107286367	1
Hapmap49837-BTA-104960	5	107331703	1
Hapmap41959-BTA-74725	5	107367506	1
ARS-BFGL-NGS-111323	5	107428033	1
ARS-BFGL-NGS-114092	5	107475299	1
BTA-74733-no-rs	5	107930873	1
BTA-116856-no-rs	5	108060968	1
ARS-BFGL-NGS-37981	5	108087764	1
Hapmap48257-BTA-24329	5	108117322	1
BTA-74798-no-rs	5	108214402	1
ARS-USMARC-244	5	108253676	1
ARS-USMARC-226	5	108288993	1
ARS-BFGL-NGS-16242	5	108339148	1
BTA-74737-no-rs	5	108367049	1
Hapmap25949-BTA-74741	5	108393260	1
ARS-BFGL-NGS-118033	5	108461317	1
ARS-BFGL-NGS-81143	5	108586542	1
ARS-BFGL-NGS-75847	5	108678414	1
ARS-BFGL-NGS-14939	5	108743312	1
Hapmap36373-SCAFFOLD248777_1273	5	108768988	1
ARS-BFGL-NGS-57509	5	108835957	1
Hapmap48229-BTA-15460	5	108904535	1
ARS-BFGL-NGS-25950	5	108980836	1
BTA-15449-no-rs	5	109015011	1
ARS-BFGL-NGS-90522	5	109104305	1
BTA-15444-no-rs	5	109182394	1
Hapmap3063-BTA-15439	5	109235854	1
Hapmap40294-BTA-89295	5	110191419	1
ARS-BFGL-NGS-116218	5	110286333	1
ARS-BFGL-NGS-29206	5	110342530	1
ARS-BFGL-NGS-40945	5	110417770	1
ARS-BFGL-NGS-104193	5	110828927	1
ARS-BFGL-NGS-43407	5	110911478	1
BTB-00236217	5	110984106	1
UA-IFASA-8960	5	111016740	1
BTB-00745028	5	111044359	1
ARS-BFGL-NGS-67983	5	111070117	1
UA-IFASA-8535	5	111141608	1
ARS-BFGL-NGS-99256	5	111196612	1
BTA-74822-no-rs	5	111230145	1
Hapmap31228-BTA-74842	5	111274582	1
ARS-BFGL-NGS-68670	5	111315179	1
ARS-BFGL-NGS-1550	5	111370382	2
BTB-02050304	5	111394022	2
ARS-BFGL-NGS-30557	5	111443281	2
ARS-BFGL-NGS-93819	5	111489628	2
Hapmap27853-BTA-101914	5	111514958	2
ARS-BFGL-NGS-66991	5	111552296	1
Hapmap48155-BTA-101916	5	111574913	1
ARS-BFGL-NGS-54841	5	111597558	1
Hapmap47721-BTA-74871	5	111659041	1
Hapmap46867-BTA-74870	5	111744501	1
ARS-BFGL-NGS-42687	5	111764610	1
ARS-BFGL-NGS-102312	5	111809976	1
ARS-BFGL-NGS-5240	5	113197775	1
ARS-BFGL-NGS-118796	5	113275627	1
ARS-BFGL-NGS-112727	5	113310280	1
ARS-BFGL-NGS-106171	5	113331586	1
ARS-BFGL-NGS-2465	5	113357542	1
ARS-BFGL-NGS-16019	5	124298737	1
ARS-BFGL-NGS-14632	5	124368769	1
ARS-BFGL-NGS-64979	5	124419444	1
Hapmap50491-BTA-85929	6	18368731	2
BTB-01365807	6	18388863	2
BTB-01365869	6	18436574	2
ARS-BFGL-NGS-80568	6	18456744	2
BTB-01365922	6	18481437	2
ARS-BFGL-NGS-16257	6	18508513	1
BTA-117462-no-rs	6	28599715	1
ARS-BFGL-NGS-86958	6	28622868	1
UA-IFASA-4152	6	29139241	1
ARS-BFGL-NGS-88344	6	29162222	1
ARS-BFGL-NGS-102813	6	29212236	1
ARS-USMARC-Parent-DQ789028-rs29017713	6	29239361	7
ARS-BFGL-NGS-99477	6	29252295	7
ARS-BFGL-NGS-102930	6	29529307	1
Hapmap52018-BTA-75646	6	29803111	1
ARS-BFGL-NGS-106583	6	29836484	1
ARS-BFGL-NGS-53343	6	30157490	1
Hapmap49852-BTA-107572	6	30242395	1
Hapmap41799-BTA-21550	6	34740606	1
BTA-21392-no-rs	6	34790007	1
ARS-BFGL-NGS-103009	6	34991976	1
Hapmap40585-BTA-75775	6	35070615	1
BTA-75774-no-rs	6	35095138	1
BTA-75768-no-rs	6	35250053	1
Hapmap42314-BTA-75757	6	35346415	1
Hapmap60855-rs29024248	6	35462919	1
Hapmap27887-BTA-156628	6	35622830	1
Hapmap43447-BTA-105138	6	35690336	1
Hapmap50194-BTA-105136	6	35743451	1
BTA-18965-no-rs	6	35778161	1
Hapmap56615-rs29012836	6	35815786	1
ARS-BFGL-NGS-642	6	35843839	1
ARS-BFGL-NGS-36652	6	35895395	1
Hapmap59902-rs29013268	6	35955585	1
ARS-BFGL-NGS-114855	6	36088413	1
ARS-BFGL-NGS-49600	6	36280417	1
BTA-97637-no-rs	6	36496734	1
BTA-97638-no-rs	6	36535376	1
UA-IFASA-6538	6	36784644	1
ARS-BFGL-NGS-87474	6	36825783	1
Hapmap48882-BTA-75976	6	36848688	1
Hapmap26263-BTC-036885	6	36886556	1
Hapmap29925-BTC-036976	6	36911817	1
Hapmap33547-BTC-037046	6	36937294	1
Hapmap26264-BTC-037159	6	36969462	1
Hapmap24324-BTC-062449	6	37024132	1
Hapmap33644-BTC-062485	6	37045881	1
Hapmap24039-BTC-031958	6	37096525	1
Hapmap25165-BTC-032007	6	37135013	1
Hapmap25417-BTC-036670	6	37193155	1
Hapmap43675-BTA-75814	6	37231101	1
Hapmap26261-BTC-034133	6	37260382	1
BTA-22850-no-rs	6	37374910	1
Hapmap54103-rs29010895	6	37433107	1
BTA-121739-no-rs	6	37454409	1
Hapmap27072-BTC-033816	6	37524838	1
Hapmap27503-BTC-033786	6	37564379	1
Hapmap33288-BTC-033751	6	37594438	1
Hapmap26555-BTC-033429	6	37624772	1
Hapmap26258-BTC-033509	6	37647258	1
Hapmap26259-BTC-033526	6	37669925	1
Hapmap29922-BTC-033565	6	37704773	1
Hapmap30134-BTC-034283	6	37852400	1
Hapmap26308-BTC-057761	6	37963147	1
ARS-BFGL-NGS-112812	6	38014254	1
ARS-BFGL-NGS-45457	6	38102327	1
Hapmap43470-BTA-114677	6	38133290	1
Hapmap27083-BTC-041166	6	38212941	1
Hapmap23507-BTC-041133	6	38233088	1
Hapmap31285-BTC-041097	6	38256889	1
Hapmap33630-BTC-041044	6	38301284	1
Hapmap33628-BTC-041023	6	38326147	1
Hapmap27529-BTC-050639	6	38420476	1
ARS-BFGL-NGS-2946	6	38455996	1
Hapmap25414-BTC-034877	6	38479643	1
Hapmap32207-BTC-034871	6	38500209	1
Hapmap28546-BTC-072715	6	38558526	1
Hapmap53940-rs29026121	6	38600494	1
Hapmap27537-BTC-060891	6	38638962	1
BTB-01709638	6	38658980	1
Hapmap31044-BTC-071337	6	38729866	1
Hapmap33170-BTC-071249	6	38756335	1
BTB-01326707	6	38824038	1
BTB-01326697	6	38846447	1
Hapmap27849-BTC-071108	6	38888186	1
Hapmap33339-BTC-071052	6	38914556	1
Hapmap27344-BTC-063259	6	39052608	1
ARS-BFGL-NGS-113801	6	39072637	1
Hapmap23923-BTC-066021	6	39108078	1
Hapmap32513-BTC-066089	6	39139502	1
Hapmap27298-BTC-035654	6	39159587	1
Hapmap26842-BTC-035606	6	39202496	1
Hapmap32210-BTC-035534	6	39223437	1
Hapmap27701-BTC-050761	6	40183165	1
BTA-97850-no-rs	6	60548447	1
ARS-BFGL-NGS-2051	6	69372441	1
ARS-BFGL-NGS-111636	6	69423044	1
ARS-BFGL-NGS-116808	6	69487143	1
Hapmap27515-BTC-042197	6	73112249	1
Hapmap26270-BTC-042160	6	73144753	1
ARS-BFGL-NGS-104919	6	73175827	1
ARS-BFGL-NGS-13173	6	73217012	1
ARS-BFGL-NGS-7423	6	73254299	1
BTB-00262834	6	73906567	1
BTB-00262807	6	73931596	1
Hapmap53308-rs29024839	6	73955791	1
ARS-BFGL-NGS-37727	6	73991480	1
ARS-BFGL-NGS-111167	6	74045214	1
Hapmap24184-BTC-070077	6	88391613	1
Hapmap30192-BTC-072881	6	88427761	1
Hapmap25779-BTC-072896	6	88452830	1
Hapmap33631-BTC-043555	6	88473588	1
BTA-77057-no-rs	6	88508849	1
ARS-BFGL-NGS-31030	6	111043979	1
BTB-01170030	6	111078791	1
Hapmap41733-BTA-103134	6	111104863	1
ARS-BFGL-NGS-82199	6	111143797	1
Hapmap45977-BTA-110682	6	111174815	1
ARS-BFGL-NGS-3372	7	10974919	1
ARS-BFGL-NGS-119232	7	11040653	1
ARS-BFGL-NGS-16584	7	11066090	1
Hapmap57279-ss46526160	7	11088641	1
BTB-01052145	8	27069304	1
ARS-BFGL-NGS-107382	8	27205335	1
ARS-BFGL-NGS-40540	8	46645135	1
BTB-00345453	8	46668307	1
ARS-BFGL-NGS-96104	8	46744993	1
Hapmap58021-ss46526078	8	46785406	1
Hapmap52635-rs29019622	8	46807443	1
BTA-107369-no-rs	8	105035118	1
BTB-00371115	8	105124102	1
ARS-BFGL-NGS-29028	10	13817211	1
ARS-BFGL-NGS-100004	10	13839921	1
BTB-00410309	10	13936704	1
ARS-BFGL-NGS-118895	11	23907606	1
BTB-00466225	11	23937301	1
Hapmap36745-SCAFFOLD105004_39631	11	23974181	1
BTB-00466298	11	24019721	1
BTB-00466317	11	24046142	1
ARS-BFGL-NGS-108330	11	103375531	2
ARS-BFGL-NGS-90334	11	103403245	2
BTA-120885-no-rs	11	103439528	2
ARS-BFGL-NGS-105689	11	106007656	1
ARS-BFGL-NGS-22188	11	106045976	1
Hapmap52802-ss46526242	11	106092699	1
ARS-BFGL-NGS-44327	11	106132764	1
Hapmap58531-rs29018427	11	106320774	1
ARS-BFGL-NGS-68110	11	106356143	1
ARS-BFGL-NGS-13452	11	106387273	1
Hapmap28161-BTA-128006	13	4405473	1
ARS-BFGL-NGS-8160	13	56565094	1
BTA-32982-no-rs	13	56595462	1
ARS-BFGL-NGS-94587	13	56620166	1
ARS-BFGL-NGS-1321	13	71746495	1
Hapmap30383-BTC-005848	14	76703	1
BTA-34956-no-rs	14	101473	1
ARS-BFGL-NGS-57820	14	236532	6
ARS-BFGL-NGS-34135	14	260341	6
ARS-BFGL-NGS-94706	14	281533	6
ARS-BFGL-NGS-4939	14	443937	13
ARS-BFGL-NGS-71749	14	596341	6
ARS-BFGL-NGS-107379	14	679600	6
ARS-BFGL-NGS-18365	14	741867	6
Hapmap30922-BTC-002021	14	763331	6
UA-IFASA-8997	14	812103	5
Hapmap25384-BTC-001997	14	835054	5
Hapmap24715-BTC-001973	14	856889	5
BTA-35941-no-rs	14	894252	5
ARS-BFGL-NGS-101653	14	931162	5
ARS-BFGL-NGS-26520	14	996982	5
UA-IFASA-6878	14	1044041	4
ARS-BFGL-NGS-74058	14	1111449	4
ARS-BFGL-NGS-22866	14	1131952	4
ARS-BFGL-NGS-103064	14	1193336	4
ARS-BFGL-NGS-3122	14	1264233	4
Hapmap25486-BTC-072553	14	1285037	4
ARS-BFGL-NGS-31471	14	1307998	4
Hapmap29758-BTC-003619	14	1339276	4
Hapmap25961-BTC-003785	14	1371933	4
ARS-BFGL-NGS-41248	14	1408573	4
Hapmap30646-BTC-002054	14	1461085	4
Hapmap30086-BTC-002066	14	1490178	5
Hapmap30374-BTC-002159	14	1546591	7
ARS-BFGL-NGS-96957	14	1628544	6
ARS-BFGL-NGS-10284	14	1733306	7
UA-IFASA-5815	14	1828524	7
ARS-BFGL-NGS-74378	14	1889210	5
ARS-BFGL-NGS-117542	14	1913108	5
ARS-BFGL-BAC-17627	14	1967406	6
ARS-BFGL-BAC-1511	14	2011322	7
Hapmap30730-BTC-064822	14	2048884	8
UA-IFASA-7076	14	2086762	7
ARS-BFGL-NGS-4054	14	2163275	6
UA-IFASA-9288	14	2201870	5
Hapmap24777-BTC-064977	14	2261623	7
Hapmap32970-BTC-064990	14	2288510	7
Hapmap24986-BTC-065021	14	2313595	8
ARS-BFGL-NGS-22111	14	2347219	8
UA-IFASA-7269	14	2370256	7
Hapmap26072-BTC-065132	14	2391826	7
Hapmap26527-BTC-005059	14	2418619	6
ARS-BFGL-NGS-113575	14	2484499	6
ARS-BFGL-NGS-118081	14	2511265	7
ARS-BFGL-NGS-56327	14	2580414	7
ARS-BFGL-NGS-100480	14	2607583	6
ARS-BFGL-NGS-102710	14	2629587	6
ARS-BFGL-NGS-42263	14	2681400	5
UA-IFASA-5306	14	2711615	4
ARS-BFGL-NGS-54400	14	2736947	4
ARS-USMARC-Parent-DQ846690-no-rs	14	2757891	4
UA-IFASA-5765	14	2763657	4
ARS-BFGL-NGS-103321	14	2785213	4
ARS-BFGL-BAC-25166	14	2805785	5
Hapmap27703-BTC-053907	14	2826073	5
ARS-BFGL-NGS-84713	14	2849483	5
Hapmap29889-BTC-004295	14	2894546	5
Hapmap22783-BTC-068255	14	2989275	4
Hapmap22692-BTC-068210	14	3018726	4
ARS-BFGL-NGS-110993	14	3059045	4
Hapmap23302-BTC-052123	14	3099635	4
ARS-BFGL-NGS-113309	14	3121857	4
Hapmap26077-BTC-067877	14	3155157	4
Hapmap25217-BTC-067767	14	3189312	4
ARS-BFGL-BAC-22086	14	3209984	4
ARS-BFGL-NGS-109902	14	3230024	4
ARS-BFGL-NGS-17644	14	3256086	4
ARS-BFGL-NGS-6240	14	3413182	4
ARS-BFGL-NGS-41353	14	3447346	4
UA-IFASA-6329	14	3465237	4
ARS-BFGL-NGS-56339	14	3498807	4
ARS-BFGL-NGS-42708	14	3567159	4
ARS-BFGL-NGS-3571	14	3587018	4
Hapmap25216-BTC-067581	14	3606692	5
UA-IFASA-8927	14	3640094	6
ARS-BFGL-NGS-118478	14	3660264	6
ARS-BFGL-NGS-78318	14	3697971	6
Hapmap26076-BTC-067160	14	3720348	6
ARS-BFGL-NGS-110563	14	3799228	4
Hapmap32262-BTC-066621	14	3834069	4
ARS-BFGL-NGS-115947	14	3865962	5
Hapmap30091-BTC-005211	14	3940998	7
ARS-BFGL-BAC-24839	14	3993200	2
ARS-BFGL-NGS-114178	14	4013539	2
Hapmap31008-BTC-060802	14	4132038	3
ARS-BFGL-BAC-24804	14	4157675	3
Hapmap23454-BTC-046932	14	4182816	3
Hapmap33446-BTC-057195	14	4208629	2
ARS-BFGL-NGS-6759	14	4234778	1
Hapmap27709-BTC-057052	14	4276966	1
Hapmap51646-BTA-86764	14	4302229	2
ARS-BFGL-NGS-88263	14	4332672	2
UA-IFASA-9107	14	4356232	2
Hapmap31968-BTC-056754	14	4399113	2
Hapmap30451-BTC-056740	14	4441641	2
Hapmap26591-BTC-056596	14	4477036	1
ARS-BFGL-BAC-10345	14	4497878	2
Hapmap23618-BTC-056528	14	4518666	3
Hapmap31643-BTC-056500	14	4540075	3
Hapmap32486-BTC-056478	14	4572789	2
UA-IFASA-6370	14	4619625	2
Hapmap30988-BTC-056315	14	4693901	3
Hapmap31965-BTC-056250	14	4716511	3
ARS-BFGL-BAC-10172	14	4736994	3
ARS-BFGL-NGS-43719	14	4781194	4
Hapmap23915-BTC-050343	14	4823349	2
Hapmap33459-BTC-069647	14	4853703	1
UA-IFASA-4560	14	4922757	1
ARS-BFGL-NGS-112858	14	4956375	1
ARS-BFGL-BAC-10375	14	4983528	1
ARS-BFGL-BAC-1212	14	5010064	1
Hapmap24177-BTC-049968	14	5039059	1
Hapmap51078-BTA-87682	14	5064063	1
ARS-BFGL-NGS-55227	14	5085416	1
ARS-BFGL-NGS-113706	14	5117434	1
Hapmap32236-BTC-049785	14	5139498	2
Hapmap31941-BTC-049764	14	5163495	1
Hapmap26023-BTC-049737	14	5196949	1
UA-IFASA-6228	14	5204594	1
ARS-BFGL-BAC-20965	14	5225004	2
ARS-BFGL-NGS-110894	14	5282438	2
Hapmap33635-BTC-049051	14	5318261	1
Hapmap27091-BTC-048823	14	5356988	1
Hapmap23851-BTC-048718	14	5387836	2
ARS-BFGL-NGS-115374	14	5425711	3
Hapmap32472-BTC-048294	14	5452336	3
UA-IFASA-7408	14	5475572	4
Hapmap22665-BTC-070320	14	5500693	3
Hapmap33442-BTC-051745	14	5525586	2
UA-IFASA-7038	14	5554344	1
Hapmap32948-BTC-047992	14	5839290	1
ARS-BFGL-NGS-102953	14	5867266	2
ARS-BFGL-BAC-12761	14	5890752	1
Hapmap25716-BTC-047850	14	5937550	1
Hapmap25432-BTC-047805	14	5971945	2
Hapmap23799-BTC-047701	14	6044246	2
Hapmap31626-BTC-047671	14	6072744	1
Hapmap23912-BTC-047649	14	6099772	1
Hapmap32911-BTC-006027	14	6136247	1
ARS-BFGL-NGS-73096	14	6214126	1
ARS-BFGL-BAC-8730	14	6252101	1
Hapmap26322-BTC-062079	14	6745256	2
UA-IFASA-8561	14	6779090	3
Hapmap31987-BTC-062044	14	6818518	3
Hapmap22779-BTC-061888	14	6847768	2
Hapmap26904-BTC-061747	14	6877802	3
Hapmap26903-BTC-061707	14	6898129	2
Hapmap22964-BTC-001504	14	6932267	1
Hapmap27836-BTC-052671	14	6954480	1
Hapmap31945-BTC-052169	14	7102015	1
Hapmap22724-BTC-001541	14	7134175	1
ARS-BFGL-NGS-114851	14	7163830	1
ARS-BFGL-NGS-78680	14	7193731	1
UA-IFASA-7476	14	7330261	1
ARS-BFGL-NGS-29470	14	7353500	1
ARS-BFGL-NGS-84397	14	7386658	1
ARS-BFGL-NGS-110918	14	7408578	1
ARS-BFGL-NGS-112271	14	7731015	1
Hapmap41241-BTA-35529	14	7751463	1
ARS-BFGL-NGS-101419	14	7790462	1
ARS-BFGL-BAC-18370	14	7812530	1
Hapmap27495-BTC-009081	14	9121166	1
Hapmap25145-BTC-009159	14	9144303	1
Hapmap54453-rs29015999	14	9192490	1
Hapmap31246-BTC-009295	14	9264514	1
BTB-01774397	14	17092875	1
ARS-BFGL-NGS-101630	14	17178841	1
BTB-01075462	14	58241958	1
BTA-110835-no-rs	14	58301731	1
BTB-00574776	14	59350813	1
BTB-00574687	14	59409759	1
UA-IFASA-8564	14	59429352	1
BTB-00575420	14	59446096	1
ARS-BFGL-BAC-20948	14	74282256	1
ARS-BFGL-NGS-118465	14	74320175	1
Hapmap47929-BTA-37615	15	72525137	1
Hapmap40672-BTA-121035	15	72609853	1
ARS-BFGL-NGS-119071	15	72652424	1
Hapmap44301-BTA-85555	17	54043240	1
ARS-BFGL-NGS-30185	17	54118127	1
ARS-BFGL-NGS-29268	17	54142010	1
ARS-BFGL-NGS-54448	17	62097078	1
Hapmap40696-BTA-24595	17	62117914	1
ARS-BFGL-NGS-110404	17	62139410	1
BTA-112642-no-rs	17	62160210	1
ARS-BFGL-NGS-92041	17	62201262	1
BTB-00685005	17	65525474	1
ARS-BFGL-NGS-114034	17	65597246	1
ARS-BFGL-NGS-67597	17	73412901	1
ARS-BFGL-NGS-112820	17	73433635	1
ARS-BFGL-NGS-23779	17	73481188	1
ARS-BFGL-NGS-112554	18	6028178	1
BTA-42786-no-rs	18	6075890	1
ARS-BFGL-NGS-44254	18	6138264	1
Hapmap59765-rs29022944	19	26152079	1
BTB-01661503	19	26185074	1
ARS-BFGL-NGS-19797	19	26213497	1
ARS-BFGL-NGS-90275	19	33235206	1
UA-IFASA-7101	19	33268579	1
ARS-BFGL-NGS-40523	19	33387471	1
Hapmap47628-BTA-45090	19	33507526	1
ARS-BFGL-NGS-100358	19	33644561	1
ARS-BFGL-NGS-53562	19	33669676	1
ARS-BFGL-NGS-381	19	33739471	1
ARS-BFGL-NGS-110822	19	33801884	1
ARS-BFGL-NGS-115387	19	33822056	1
ARS-BFGL-NGS-116379	19	33887192	1
ARS-BFGL-NGS-110037	19	33941887	1
ARS-BFGL-NGS-60971	19	34076783	1
ARS-BFGL-NGS-2912	19	34097382	1
BTA-45034-no-rs	19	34149539	1
Hapmap50966-BTA-45035	19	34182588	1
ARS-BFGL-BAC-33744	19	34229778	1
ARS-BFGL-NGS-15878	19	34268475	1
ARS-BFGL-NGS-38648	19	34408381	1
ARS-BFGL-NGS-34632	19	34471561	1
ARS-BFGL-BAC-36285	19	34517045	1
ARS-BFGL-NGS-93931	19	34566918	1
Hapmap32042-BTA-133010	19	34622653	1
ARS-BFGL-NGS-60667	19	34675074	1
BTA-45049-no-rs	19	34771624	1
ARS-BFGL-NGS-77278	19	34916761	1
Hapmap35517-SCAFFOLD30611_18172	19	35045329	1
ARS-BFGL-NGS-24557	19	35103506	1
ARS-BFGL-NGS-41066	19	35152462	1
ARS-BFGL-NGS-74800	19	35240389	1
ARS-BFGL-NGS-1097	19	35274082	1
ARS-BFGL-NGS-82204	19	35440882	1
ARS-BFGL-NGS-118018	19	35498809	1
ARS-BFGL-NGS-68563	19	35538971	1
ARS-BFGL-NGS-52393	19	35564749	1
ARS-BFGL-NGS-109844	19	35604023	1
ARS-BFGL-NGS-101953	19	35627983	1
ARS-BFGL-NGS-111809	19	35666624	1
ARS-BFGL-NGS-4759	19	35690367	1
ARS-BFGL-NGS-23022	19	35723058	1
ARS-BFGL-NGS-100460	19	35745871	1
ARS-BFGL-NGS-4741	19	35784625	1
ARS-BFGL-NGS-112923	19	35853012	1
BTB-00747541	19	35927879	1
ARS-BFGL-NGS-105337	19	35962584	1
ARS-BFGL-NGS-114966	19	35988826	1
ARS-BFGL-NGS-83644	19	36018975	1
ARS-BFGL-NGS-43388	19	36053186	1
ARS-BFGL-NGS-86600	19	36119335	1
UA-IFASA-8237	19	36148026	1
ARS-BFGL-NGS-25445	19	36169026	1
ARS-BFGL-NGS-42120	19	36189296	1
UA-IFASA-7046	19	36289163	1
Hapmap42945-BTA-45128	19	36323785	1
ARS-BFGL-NGS-28386	19	36358129	1
ARS-BFGL-NGS-33927	19	36379314	1
Hapmap48343-BTA-45133	19	36415063	1
Hapmap41268-BTA-45136	19	36441758	1
BTA-121181-no-rs	19	36469215	1
BTB-00749083	19	36500550	1
ARS-BFGL-NGS-111434	19	36532775	1
BTA-45158-no-rs	19	36620694	1
ARS-BFGL-NGS-98983	19	36771240	1
ARS-BFGL-NGS-114136	19	36801298	1
BTA-45152-no-rs	19	36872529	1
BTB-00748733	19	36924595	1
ARS-BFGL-NGS-117124	19	37098469	1
Hapmap55938-rs29026887	19	37178170	1
ARS-BFGL-NGS-75816	19	37218797	1
ARS-BFGL-NGS-106336	19	37280205	1
ARS-BFGL-NGS-5187	19	37317848	1
ARS-BFGL-NGS-83929	19	37351945	1
ARS-USMARC-Parent-AY916666-no-rs	19	37367050	1
ARS-BFGL-NGS-104611	19	37377576	1
ARS-BFGL-NGS-6802	19	37398257	1
ARS-BFGL-NGS-72356	19	37462639	1
ARS-BFGL-NGS-10792	19	37539803	1
ARS-BFGL-NGS-106810	19	37581636	1
ARS-BFGL-NGS-102492	19	37645897	1
ARS-BFGL-NGS-2659	19	37668473	1
ARS-BFGL-NGS-6633	19	37761621	1
ARS-BFGL-NGS-19362	19	37920178	1
BTB-00749791	19	37965222	1
Hapmap58303-ss46526468	19	38111970	1
BTA-12760-no-rs	19	38142267	1
Hapmap53086-rs29025958	19	38185871	1
ARS-BFGL-NGS-105181	19	38230091	1
ARS-BFGL-NGS-111273	19	38270398	1
ARS-BFGL-NGS-24656	19	38303419	1
BTA-45324-no-rs	19	38388025	1
ARS-BFGL-NGS-116815	19	38416703	1
ARS-BFGL-NGS-112209	19	38566492	1
Hapmap39272-BTA-45334	19	38590080	1
ARS-BFGL-NGS-39738	19	38631487	1
ARS-BFGL-NGS-116856	19	45600777	2
ARS-BFGL-BAC-32488	19	45636344	2
Hapmap44079-BTA-45543	19	45692026	2
ARS-BFGL-NGS-118124	19	45727685	2
ARS-BFGL-NGS-23574	19	45751163	2
ARS-BFGL-NGS-109970	19	45775575	2
ARS-BFGL-NGS-103549	19	45797093	2
BTB-00754259	19	45851240	2
ARS-BFGL-NGS-24479	19	45901284	2
ARS-BFGL-NGS-113693	19	45926258	2
ARS-BFGL-NGS-73579	19	45968466	2
ARS-BFGL-NGS-114231	19	46021102	2
ARS-BFGL-NGS-32958	19	46046346	2
ARS-BFGL-NGS-10986	19	46068184	2
Hapmap40434-BTA-45533	19	46157261	2
BTB-00753901	19	46188266	2
UA-IFASA-7546	19	46229543	2
ARS-BFGL-NGS-111666	19	46308564	2
ARS-BFGL-NGS-116240	19	46368231	2
ARS-BFGL-NGS-38103	19	46391361	2
ARS-BFGL-NGS-10952	19	46427027	2
BTB-00753768	19	46454941	2
ARS-BFGL-NGS-31468	19	46499482	2
ARS-BFGL-NGS-36780	19	46583875	2
ARS-BFGL-NGS-54889	19	46624774	2
BTA-45668-no-rs	19	46696680	4
BTB-00756923	19	46733407	4
Hapmap42216-BTA-45665	19	46765854	4
ARS-BFGL-NGS-32338	19	46808124	2
ARS-BFGL-BAC-2364	19	46828572	2
ARS-BFGL-BAC-32499	19	46876365	2
UA-IFASA-6117	19	46907443	2
ARS-BFGL-NGS-114067	19	46949421	2
BTA-45655-no-rs	19	47034043	2
ARS-BFGL-NGS-110481	19	47108878	2
ARS-BFGL-NGS-102317	19	47191154	2
UA-IFASA-8333	19	47244217	2
UA-IFASA-8910	19	47297368	2
ARS-BFGL-NGS-85003	19	47325511	2
ARS-USMARC-Parent-EF164803-rs29011141	19	47383083	2
ARS-BFGL-NGS-19397	19	47399706	2
ARS-BFGL-NGS-39129	19	47484365	2
ARS-BFGL-BAC-32500	19	47605253	2
ARS-BFGL-NGS-27303	19	47824725	2
UA-IFASA-2616	19	47869681	2
ARS-BFGL-NGS-116606	19	47893780	2
BTB-01433589	19	47946441	2
Hapmap41682-BTA-92866	19	47984865	2
ARS-BFGL-NGS-56312	19	48022449	2
ARS-BFGL-BAC-32504	19	48045874	2
ARS-BFGL-NGS-61800	19	48111550	2
BTA-21339-no-rs	19	48185189	2
BTA-23253-no-rs	19	48215829	2
Hapmap31529-BTA-18057	19	48244114	2
Hapmap48676-BTA-18047	19	48267215	2
UA-IFASA-8658	19	48307791	2
BTB-00755336	19	48366536	2
ARS-BFGL-NGS-42914	19	48423233	2
Hapmap33578-BTA-133217	19	48523160	2
ARS-BFGL-NGS-114383	19	48622410	2
ARS-BFGL-NGS-25983	19	48643514	2
ARS-BFGL-NGS-117004	19	48694495	2
UA-IFASA-8219	19	48738154	2
ARS-BFGL-NGS-414	19	48823523	2
BTB-00755453	19	48903025	2
Hapmap50968-BTA-45597	19	48945157	2
Hapmap32556-BTA-133226	19	49028970	2
ARS-BFGL-BAC-35051	19	49103304	2
BTB-00755526	19	49133438	2
ARS-BFGL-BAC-35052	19	49173893	2
BTB-00755617	19	49216397	2
UA-IFASA-6353	19	49491368	1
UA-IFASA-6003	19	49523704	1
ARS-BFGL-NGS-42746	19	49564116	1
ARS-BFGL-NGS-78203	19	49617252	1
ARS-BFGL-NGS-73805	19	49652376	1
ARS-BFGL-NGS-115719	19	49690249	1
ARS-BFGL-NGS-6791	19	49810290	1
ARS-BFGL-NGS-43680	19	49834204	1
UA-IFASA-5057	19	49864903	1
ARS-BFGL-NGS-107345	19	49910051	1
ARS-BFGL-NGS-98867	19	49934233	1
ARS-BFGL-NGS-46927	19	49968763	1
ARS-BFGL-NGS-3360	19	50025278	1
ARS-BFGL-NGS-118951	19	50106581	1
ARS-BFGL-NGS-111142	19	50134093	1
ARS-BFGL-NGS-69038	19	50171243	1
ARS-BFGL-NGS-102058	19	50194673	1
UA-IFASA-7593	19	50261672	1
ARS-BFGL-BAC-35063	19	50284690	1
Hapmap43270-BTA-45709	19	50359720	1
ARS-BFGL-NGS-24588	19	50390984	1
BTB-00757708	19	50447197	1
ARS-BFGL-BAC-35672	19	50512091	1
ARS-BFGL-NGS-28303	19	50541900	1
Hapmap47630-BTA-45710	19	50588654	1
ARS-BFGL-NGS-12401	19	50611878	1
BTB-00758263	19	50638953	1
ARS-BFGL-NGS-117746	19	50668639	1
Hapmap31094-BTA-133271	19	50781403	1
UA-IFASA-5415	19	50814468	1
Hapmap41874-BTA-45732	19	50856727	1
BTB-00758057	19	50891131	1
ARS-BFGL-BAC-35676	19	50938103	1
ARS-BFGL-NGS-16680	19	50971519	1
ARS-BFGL-NGS-78927	19	51006510	4
ARS-BFGL-NGS-1047	19	51082112	4
ARS-BFGL-NGS-31418	19	51139244	1
ARS-BFGL-NGS-104238	19	51181805	1
ARS-BFGL-NGS-29119	19	51210574	1
ARS-BFGL-NGS-22742	19	51241410	1
ARS-BFGL-NGS-77060	19	51266989	1
ARS-BFGL-NGS-101611	19	51293588	1
ARS-BFGL-NGS-116929	19	51324738	1
ARS-BFGL-NGS-118603	19	51350768	1
ARS-BFGL-NGS-81178	19	51392891	1
Hapmap47962-BTA-45750	19	51413806	1
Hapmap57515-ss46526957	19	51493490	1
BTA-45898-no-rs	19	51541623	1
Hapmap24546-BTA-133306	19	51587790	1
ARS-BFGL-NGS-12042	19	51612961	1
ARS-BFGL-NGS-105988	19	51635029	1
ARS-BFGL-NGS-83703	19	51666614	1
ARS-BFGL-NGS-102298	19	51692077	1
ARS-BFGL-NGS-68861	19	51930103	3
ARS-BFGL-NGS-7934	19	52055914	1
ARS-BFGL-NGS-109613	19	52086787	1
ARS-BFGL-NGS-39328	19	52113725	1
ARS-BFGL-NGS-100910	19	54108417	1
ARS-BFGL-NGS-110654	19	60131775	1
ARS-BFGL-NGS-12196	19	60156964	1
ARS-BFGL-NGS-32005	20	9516712	1
Hapmap59077-rs29017458	20	9574155	1
BTB-01482697	20	9613755	1
Hapmap49640-BTA-51449	20	9645779	1
Hapmap41280-BTA-50090	20	26416376	5
BTA-50087-no-rs	20	26439873	5
Hapmap53904-rs29027565	20	26468855	5
ARS-BFGL-NGS-113565	20	26533180	5
ARS-BFGL-NGS-100888	20	28288591	1
ARS-BFGL-NGS-31361	20	28328058	1
Hapmap33504-BTA-154919	20	28458537	1
Hapmap39752-BTA-50132	20	28640585	1
BTA-50131-no-rs	20	28665904	1
Hapmap61047-rs29018884	20	28825167	1
Hapmap26391-BTA-135045	20	28893770	1
BTA-50152-no-rs	20	28953138	1
ARS-BFGL-NGS-1287	20	29017274	1
Hapmap43595-BTA-50145	20	29110848	1
BTA-50144-no-rs	20	29131963	1
ARS-BFGL-BAC-36217	20	29212243	1
Hapmap50988-BTA-50138	20	29240614	1
Hapmap51687-BTA-114691	20	29368688	1
ARS-BFGL-NGS-111823	20	29543391	1
Hapmap50009-BTA-50200	20	29598818	1
ARS-BFGL-BAC-36220	20	29692932	1
Hapmap51840-BTA-50193	20	29760915	1
BTA-50190-no-rs	20	29837916	1
ARS-BFGL-NGS-54785	20	29911598	1
Hapmap39753-BTA-50189	20	29950415	1
Hapmap53513-rs29024419	20	30008161	1
Hapmap50008-BTA-50183	20	30063570	1
ARS-BFGL-NGS-31598	20	30093998	1
ARS-BFGL-BAC-27914	20	30128561	1
BTA-50178-no-rs	20	30206384	1
ARS-BFGL-BAC-27915	20	30227617	1
ARS-BFGL-NGS-70916	20	30303219	1
BTA-50169-no-rs	20	30407373	1
Hapmap51975-BTA-23912	20	30536081	1
ARS-BFGL-NGS-10984	20	30566514	1
BTB-01328684	20	30613169	1
BTB-01328740	20	30787770	1
BTB-00216618	20	30909557	1
BTA-90616-no-rs	20	31000115	2
BTB-01122480	20	31058595	2
ARS-BFGL-NGS-81252	20	31115703	2
ARS-BFGL-NGS-14378	20	31152443	1
BTB-01122716	20	31177837	1
ARS-BFGL-BAC-27930	20	31203249	1
BTB-01122883	20	31288700	1
BTA-90636-no-rs	20	31381193	1
ARS-USMARC-Parent-AY919868-rs29002211	20	31525850	1
BTB-01123000	20	31527521	1
Hapmap39361-BTA-90642	20	31559228	1
Hapmap32390-BTA-162568	20	31633249	1
Hapmap40699-BTA-25160	20	31659731	1
BTA-25164-no-rs	20	31685154	1
ARS-BFGL-NGS-96508	20	31788659	2
ARS-BFGL-NGS-16297	20	31885677	3
Hapmap48202-BTA-118947	20	31963957	2
ARS-BFGL-NGS-14616	20	32000823	1
BTB-01538332	20	32045685	1
ARS-BFGL-NGS-43307	20	32100266	1
ARS-BFGL-NGS-4916	20	32237781	1
Hapmap43714-BTA-86903	20	32276754	1
Hapmap46550-BTA-103548	20	32856631	1
BTA-103550-no-rs	20	32979502	1
Hapmap59121-rs29022980	20	33014017	1
BTA-84181-no-rs	20	33559232	3
Hapmap49340-BTA-84175	20	33590708	3
Hapmap39660-BTA-50453	20	37865657	3
ARS-BFGL-NGS-35280	21	33037029	1
Hapmap40367-BTA-73682	21	33076421	1
ARS-BFGL-NGS-12511	21	33187525	1
ARS-BFGL-NGS-27323	21	33267181	1
ARS-BFGL-NGS-89251	21	33370896	1
ARS-BFGL-NGS-112667	21	33466028	1
ARS-BFGL-BAC-34557	21	33553615	1
BTB-01376888	21	33666325	1
ARS-BFGL-NGS-24846	21	33716498	1
ARS-BFGL-NGS-35082	21	33741515	1
Hapmap53631-rs29015146	21	33844730	1
BTB-00815656	21	33868765	1
ARS-BFGL-NGS-90201	21	33897454	1
ARS-BFGL-NGS-27646	21	33923164	1
ARS-BFGL-NGS-41574	21	33982966	1
BTB-00815539	21	34018769	1
BTA-52094-no-rs	21	34087462	1
ARS-BFGL-NGS-97820	21	34118633	1
ARS-BFGL-NGS-25171	21	34162313	1
ARS-BFGL-NGS-43635	21	42546642	1
Hapmap60703-rs29010376	21	42582881	1
ARS-BFGL-NGS-7344	21	42702373	1
BTA-96707-no-rs	21	42766668	1
ARS-BFGL-NGS-10594	21	42880291	1
Hapmap59970-rs29026939	21	42906062	1
ARS-BFGL-BAC-29183	21	42932999	1
Hapmap42487-BTA-26592	21	42955287	1
ARS-BFGL-NGS-32636	21	42988113	1
ARS-BFGL-NGS-23813	21	43031914	1
BTA-26609-no-rs	21	43105129	1
BTB-01102651	21	43146358	1
Hapmap49357-BTA-87614	21	43174462	1
Hapmap59246-rs29020402	21	57472802	1
ARS-BFGL-NGS-68709	21	57512578	1
BTA-52592-no-rs	21	57573488	1
Hapmap39792-BTA-95367	21	63009392	1
ARS-BFGL-NGS-75316	21	63124045	1
ARS-BFGL-NGS-109009	21	63635183	1
ARS-BFGL-NGS-110569	21	63673837	1
BTA-20844-no-rs	21	63699749	1
Hapmap7772-BTA-53630	22	12743292	1
Hapmap54042-ss46526396	22	12781823	1
ARS-BFGL-NGS-67545	22	12830182	1
ARS-BFGL-NGS-105966	23	29058544	1
Hapmap40502-BTA-17475	23	29094169	1
ARS-BFGL-NGS-110774	23	29305663	1
ARS-BFGL-NGS-96241	23	29347180	1
ARS-BFGL-NGS-95687	23	29368535	1
ARS-BFGL-NGS-59981	23	29395930	1
ARS-BFGL-NGS-38483	23	29440989	1
ARS-BFGL-BAC-35219	23	29471875	1
Hapmap22709-BTA-137286	23	29516693	1
ARS-BFGL-NGS-58364	24	4017729	1
BTB-00877619	24	4079146	1
ARS-BFGL-NGS-14381	24	4101178	1
BTB-00877564	24	4114371	1
BTA-57589-no-rs	24	24482172	1
ARS-BFGL-BAC-28639	24	24564121	1
BTA-57595-no-rs	24	24617207	1
ARS-BFGL-NGS-24720	24	24893085	1
Hapmap38835-BTA-41276	24	24918360	1
Hapmap38596-BTA-41284	24	25010828	1
ARS-BFGL-NGS-84426	24	25092980	1
BTA-70057-no-rs	24	25118146	1
Hapmap60054-rs29011300	24	25213854	1
ARS-BFGL-NGS-62250	24	25280635	1
BTA-57640-no-rs	24	25363701	1
Hapmap40731-BTA-41334	24	25465379	1
ARS-BFGL-NGS-108732	24	25540025	1
Hapmap49668-BTA-57642	24	25571278	1
ARS-BFGL-NGS-101670	24	25636543	1
Hapmap41027-BTA-57645	24	25667488	1
Hapmap34166-BES2_Contig374_1218	24	25721111	1
ARS-BFGL-NGS-85255	24	25784289	1
ARS-BFGL-NGS-112570	24	25900807	1
ARS-BFGL-NGS-20622	24	26049060	1
ARS-BFGL-NGS-24392	24	26104523	1
ARS-BFGL-NGS-117435	24	26264967	1
ARS-BFGL-NGS-31130	24	26339920	1
ARS-BFGL-BAC-28647	24	26502604	1
BTA-57690-no-rs	24	26564151	1
ARS-BFGL-NGS-99694	24	26631720	1
Hapmap42436-BTA-114985	24	26665511	1
ARS-BFGL-NGS-1585	24	26691760	1
Hapmap22754-BTA-157164	24	26713951	1
ARS-BFGL-NGS-63047	24	26747409	1
UA-IFASA-5735	24	26833729	1
ARS-BFGL-NGS-111470	24	26905057	1
BTA-57672-no-rs	24	26941738	1
ARS-BFGL-NGS-58944	24	26986812	1
ARS-BFGL-NGS-56305	24	27086775	1
Hapmap52659-ss46526625	24	27130822	1
ARS-BFGL-NGS-111968	24	27164113	1
ARS-BFGL-NGS-27451	24	27188723	1
BTA-111854-no-rs	24	27385628	1
ARS-BFGL-NGS-85622	24	27448377	1
Hapmap39983-BTA-20390	24	27509406	1
ARS-BFGL-BAC-28656	24	27601074	1
Hapmap42129-BTA-20041	24	27641081	1
ARS-BFGL-NGS-18000	24	27681932	1
Hapmap34487-BES10_Contig784_2526	24	27745470	1
ARS-BFGL-NGS-57713	24	27900140	1
BTB-01217053	24	27977573	1
BTA-112401-no-rs	24	28030312	1
Hapmap60145-rs29013637	24	28071362	1
Hapmap52579-rs29012793	24	28101101	1
Hapmap48185-BTA-112403	24	28135131	1
BTA-112410-no-rs	24	28166089	1
ARS-BFGL-NGS-113760	24	28197685	1
Hapmap49102-BTA-27356	24	28291279	1
BTB-01923665	24	28358929	1
ARS-BFGL-BAC-28660	24	28424164	1
Hapmap43099-BTA-92320	24	28477140	1
ARS-BFGL-NGS-103621	24	28503323	1
ARS-BFGL-NGS-96359	24	28545444	1
Hapmap52350-rs29018025	24	28598671	1
BTB-00866491	24	28646089	1
ARS-BFGL-NGS-75337	24	28702169	1
BTB-01200823	24	28755087	1
BTA-22620-no-rs	24	28848581	1
BTB-01878016	24	28870428	1
BTB-02012738	24	28890761	1
Hapmap53299-rs29024075	24	28938520	1
Hapmap50890-BTA-121436	24	28961542	1
BTB-00884146	24	28996810	1
Hapmap47665-BTA-57738	24	29029176	1
ARS-BFGL-NGS-12461	24	29120620	1
BTB-00884385	24	29151963	1
BTA-57745-no-rs	24	29217172	1
BTB-00884488	24	29242157	1
BTA-57747-no-rs	24	29302591	1
ARS-BFGL-NGS-63856	24	29389004	1
BTB-01485885	24	29411774	1
ARS-BFGL-NGS-5141	24	29474705	1
BTA-97262-no-rs	24	29506898	1
ARS-BFGL-BAC-28665	24	29541964	1
Hapmap54981-rs29019846	24	29570880	1
BTB-01485274	24	29594856	1
Hapmap58887-rs29013502	24	29624478	1
BTB-01646599	24	29658911	1
ARS-BFGL-NGS-41140	24	29693156	1
ARS-BFGL-NGS-35716	24	29730650	1
BTB-00884791	24	29757517	1
ARS-BFGL-NGS-118806	24	29785832	1
BTB-00883964	24	29849553	1
Hapmap54558-rs29009598	24	29905222	1
BTA-57730-no-rs	24	29952211	1
BTA-93775-no-rs	24	30014235	1
BTB-00883644	24	30040987	1
Hapmap32162-BTA-57721	24	30069442	1
BTB-00883599	24	30121692	1
BTA-106035-no-rs	24	34596205	1
BTB-01588458	24	34637479	1
Hapmap41913-BTA-60271	25	39946587	1
BTA-08775-rs29022332	26	11561997	1
ARS-BFGL-NGS-94552	26	35155123	1
ARS-BFGL-NGS-4593	26	35322093	1
ARS-BFGL-NGS-83234	26	35386205	1
ARS-BFGL-NGS-109668	26	35501707	1
BTA-61224-no-rs	26	35526550	1
Hapmap42605-BTA-61330	26	35559419	1
Hapmap50419-BTA-61332	26	35634510	1
ARS-BFGL-NGS-111633	26	35722231	1
Hapmap32845-BTA-152047	26	35764694	1
BTB-01154553	26	36133679	1
Hapmap31234-BTA-99590	26	36179863	1
Hapmap51107-BTA-99604	26	36233377	1
BTA-11000-no-rs	26	36310482	1
ARS-BFGL-NGS-100092	26	36361457	1
BTB-00283181	26	36451685	1
Hapmap60760-rs29011138	26	36500351	1
ARS-BFGL-NGS-40939	26	36551538	1
BTA-77888-no-rs	26	36615065	1
BTA-99472-no-rs	26	36704855	1
ARS-BFGL-NGS-116502	26	36736973	1
Hapmap58322-rs29013674	26	36806927	1
ARS-BFGL-NGS-36795	26	36834450	1
ARS-BFGL-NGS-33634	26	36882151	1
BTA-61435-no-rs	26	36918295	1
ARS-BFGL-NGS-104620	26	36979333	1
BTA-21547-no-rs	26	37013762	1
BTB-01314304	26	37064379	1
ARS-BFGL-NGS-12828	26	37094195	1
ARS-BFGL-NGS-40727	26	37123806	1
ARS-BFGL-NGS-8275	26	37278413	1
BTA-93417-no-rs	26	37314719	1
UA-IFASA-9391	26	37373508	1
ARS-BFGL-NGS-115227	26	37408447	1
ARS-BFGL-NGS-33292	26	37440547	1
BTA-61460-no-rs	26	37460670	1
ARS-BFGL-NGS-11526	26	37486066	1
ARS-BFGL-NGS-7574	26	37511371	1
ARS-BFGL-NGS-43058	26	37536046	1
Hapmap41034-BTA-61477	26	37596144	1
ARS-BFGL-NGS-24786	26	37776089	1
ARS-BFGL-NGS-53731	26	37801878	1
ARS-BFGL-NGS-106632	26	37843935	1
ARS-BFGL-NGS-95833	26	37864973	1
ARS-BFGL-NGS-107207	26	37934053	1
ARS-BFGL-NGS-105524	26	37961093	1
UA-IFASA-9376	26	37982080	1
BTB-00942520	26	38018318	1
Hapmap38332-BTA-61490	26	38048861	1
ARS-BFGL-NGS-100468	26	38122048	1
Hapmap57696-rs29024036	26	38184971	1
Hapmap58513-rs29024371	26	38223867	1
ARS-BFGL-NGS-117047	26	38246336	1
ARS-BFGL-NGS-114316	26	38280509	1
ARS-USMARC-Parent-EF034086-no-rs	26	38309859	1
Hapmap35000-BES9_Contig272_944	26	38309860	1
BTA-10577-no-rs	26	38353877	1
ARS-BFGL-NGS-114564	26	38480606	1
ARS-BFGL-NGS-12990	26	38519864	1
BTA-61502-no-rs	26	38661474	1
Hapmap31761-BTA-138979	26	38738259	1
ARS-BFGL-NGS-96701	26	38830002	1
ARS-BFGL-NGS-39928	26	38883829	1
ARS-BFGL-NGS-114768	26	38959388	1
Hapmap50053-BTA-61516	26	39018261	1
ARS-BFGL-NGS-1051	26	39114404	1
ARS-BFGL-NGS-111911	26	39167155	1
ARS-BFGL-NGS-113216	26	39267843	1
ARS-BFGL-NGS-61317	26	39335884	1
ARS-BFGL-NGS-100107	26	39367523	1
ARS-BFGL-NGS-115002	26	39391108	1
Hapmap42736-BTA-93531	26	39417271	1
BTA-93527-no-rs	26	39437807	1
ARS-BFGL-NGS-84251	26	39498894	1
ARS-BFGL-NGS-66701	26	39605329	1
ARS-BFGL-NGS-5121	26	39639374	1
DPI-21	26	39720949	1
ARS-BFGL-NGS-46579	26	39777201	1
Hapmap48829-BTA-61554	26	39803128	1
Hapmap8756-BTA-61552	26	39897195	1
ARS-BFGL-NGS-39572	26	40041010	1
ARS-BFGL-NGS-17213	26	40091979	1
ARS-BFGL-NGS-10035	26	40112427	1
ARS-BFGL-NGS-103038	26	40146093	1
ARS-BFGL-NGS-116960	26	40266475	1
ARS-BFGL-NGS-35758	26	40310048	1
DPI-59	26	40510930	1
ARS-BFGL-NGS-115729	26	40547062	1
ARS-BFGL-NGS-64085	26	40592998	1
BTA-100861-no-rs	26	40780925	1
ARS-BFGL-NGS-110794	26	41000395	1
ARS-BFGL-NGS-23638	26	41251502	1
Hapmap36060-SCAFFOLD71490_809	26	41287298	1
ARS-BFGL-NGS-111901	26	41316612	1
BTB-00942916	26	41363306	1
ARS-BFGL-NGS-110207	26	41451573	1
ARS-BFGL-NGS-10498	26	41544825	1
Hapmap46715-BTA-61583	26	41625530	1
ARS-BFGL-NGS-119107	26	41682757	1
ARS-BFGL-NGS-118654	26	41707475	1
ARS-BFGL-NGS-3988	26	41728580	1
Hapmap52045-rs29025349	26	41785126	1
Hapmap24499-BTA-61679	26	41836661	1
BTA-61672-no-rs	26	41876248	1
BTB-00943770	26	41920349	1
ARS-BFGL-NGS-33804	26	41950046	1
ARS-BFGL-NGS-27004	26	42002595	1
DPI-31	26	42064680	1
BTA-61650-no-rs	26	42091179	1
ARS-BFGL-NGS-106897	26	42196591	1
Hapmap24713-BTA-61641	26	42273965	1
ARS-BFGL-NGS-111767	26	42311213	1
ARS-BFGL-NGS-5157	26	42419138	1
ARS-BFGL-NGS-32551	26	42514427	1
Hapmap43307-BTA-61631	26	42551644	1
BTA-61698-no-rs	26	42577973	1
ARS-BFGL-NGS-104104	26	42612304	1
ARS-BFGL-NGS-101156	26	42645164	1
ARS-BFGL-NGS-35662	26	42667030	1
ARS-BFGL-NGS-24375	26	42689722	1
ARS-BFGL-NGS-28346	26	42712420	1
ARS-BFGL-NGS-109765	26	42765946	1
Hapmap49679-BTA-61690	26	42802837	1
BTA-61688-no-rs	26	42847107	1
UA-IFASA-5698	26	42913719	1
ARS-BFGL-NGS-107539	26	42943732	1
INRA-573	26	43017057	1
ARS-BFGL-NGS-62648	26	43056656	1
ARS-BFGL-NGS-108850	26	43145855	1
ARS-BFGL-NGS-86712	26	43203920	1
ARS-BFGL-NGS-30945	26	43330457	1
Hapmap39279-BTA-61630	26	43372479	1
ARS-BFGL-NGS-117950	26	43454816	1
Hapmap56940-ss46526045	26	43529109	1
ARS-BFGL-NGS-78988	26	43554687	1
ARS-BFGL-NGS-42155	26	43593267	1
Hapmap38686-BTA-61607	26	43685563	1
Hapmap52062-rs29027270	26	43849120	1
ARS-BFGL-NGS-33236	26	43876177	1
BTA-52296-no-rs	26	43897857	1
ARS-BFGL-NGS-26482	26	43960607	1
ARS-BFGL-NGS-7971	26	44022544	1
ARS-BFGL-NGS-20623	26	44057145	1
ARS-BFGL-NGS-115563	26	44079534	1
ARS-BFGL-NGS-13960	26	44129542	1
ARS-BFGL-NGS-15401	26	44172219	1
ARS-BFGL-NGS-36907	26	44210363	1
ARS-BFGL-NGS-81799	26	44321378	1
ARS-BFGL-NGS-19663	26	44351313	1
ARS-BFGL-NGS-32861	26	44375172	1
ARS-BFGL-NGS-117809	26	44399074	1
ARS-BFGL-NGS-1638	26	44493220	1
ARS-BFGL-NGS-30855	26	44538174	1
Hapmap58261-rs29024872	26	44638839	1
Hapmap41566-BTA-52258	26	44693967	1
ARS-BFGL-NGS-14909	26	44752375	1
ARS-BFGL-NGS-117756	26	44783268	1
ARS-BFGL-NGS-36401	26	44875579	1
ARS-BFGL-NGS-105005	26	44946205	1
BTA-61707-no-rs	26	44966246	1
ARS-BFGL-NGS-110216	26	44988771	1
ARS-BFGL-NGS-30392	26	45055706	1
ARS-BFGL-NGS-114114	26	45089516	1
ARS-BFGL-NGS-109850	26	45117474	1
ARS-BFGL-NGS-92931	26	45141170	1
ARS-BFGL-NGS-8172	26	45166082	1
ARS-BFGL-NGS-73559	26	45241517	1
Hapmap39232-BTA-61724	26	45324604	1
BTA-61761-no-rs	26	45351672	1
Hapmap43308-BTA-61764	26	45408674	1
UA-IFASA-7436	26	45431633	1
UA-IFASA-1706	26	45494871	1
ARS-BFGL-NGS-5906	26	45526493	1
BTA-103482-no-rs	26	45548936	1
ARS-BFGL-NGS-100011	26	45573325	1
ARS-BFGL-NGS-42220	26	45663858	1
ARS-BFGL-NGS-39674	26	45718783	1
ARS-BFGL-NGS-110733	26	45751391	1
BTA-61751-no-rs	26	45821350	1
BTA-61758-no-rs	26	45862563	1
ARS-BFGL-NGS-86952	26	45942550	1
BTA-61759-no-rs	26	45963991	1
Hapmap41037-BTA-61760	26	46057123	1
Hapmap43264-BTA-41979	27	29435951	1
ARS-BFGL-NGS-88939	27	29485834	1
ARS-BFGL-NGS-110866	27	29511611	1
BTB-00965494	27	29537262	1
ARS-BFGL-NGS-118104	27	29596629	1
ARS-BFGL-NGS-99456	27	29666389	1
BTB-00965197	27	29696528	1
ARS-BFGL-NGS-27731	27	29724724	1
BTB-00964856	27	29790433	1
BTA-62673-no-rs	27	29907834	1
BTA-62667-no-rs	27	29934013	1
BTB-00964657	27	29977293	1
BTB-00965675	27	30109842	1
BTA-62706-no-rs	27	30172728	1
ARS-BFGL-NGS-86225	27	30196390	1
BTB-00965793	27	30234590	1
ARS-BFGL-NGS-30404	27	30264881	1
BTA-62728-no-rs	27	30434547	1
ARS-BFGL-NGS-2111	27	30534206	1
BTB-00966017	27	30616962	1
Hapmap42020-BTA-97693	27	30697484	1
BTB-01064330	27	30770165	1
ARS-BFGL-NGS-106493	27	30808376	1
Hapmap47463-BTA-02786	27	30833960	1
Hapmap60544-rs29026930	27	30880998	1
BTB-01064247	27	30955943	1
Hapmap43421-BTA-97718	27	31052636	1
ARS-BFGL-NGS-85809	27	31139617	1
BTB-01064004	27	31172676	1
Hapmap44432-BTA-97711	27	31203182	1
ARS-BFGL-NGS-110668	27	31244234	1
BTB-01063707	27	31290289	1
Hapmap30049-BTA-160481	27	31383937	1
ARS-BFGL-NGS-107516	27	31465628	1
ARS-BFGL-NGS-58109	27	31492818	1
ARS-BFGL-NGS-5502	27	31520906	1
BTB-01063562	27	31553201	1
BTA-97696-no-rs	27	31592640	1
BTA-97695-no-rs	27	31615758	1
BTB-01063458	27	31642089	1
ARS-BFGL-NGS-89711	27	31711939	1
Hapmap27965-BTA-148364	27	31777687	1
BTB-01795638	27	31895615	1
Hapmap41690-BTA-94627	27	31945496	1
BTA-110943-no-rs	27	31986530	1
ARS-BFGL-NGS-116607	27	32048618	1
BTA-94629-no-rs	27	32114872	1
ARS-BFGL-NGS-40430	27	32399827	1
Hapmap53111-rs29024461	27	32489998	1
ARS-BFGL-NGS-53829	27	32515190	1
Hapmap26942-BTA-130469	27	32554647	1
ARS-BFGL-NGS-39970	27	32759635	1
BTA-98192-no-rs	27	32786807	1
ARS-BFGL-NGS-34924	27	32844685	1
ARS-BFGL-NGS-102454	27	32908138	1
ARS-BFGL-NGS-115938	27	32941491	1
Hapmap49244-BTA-62731	27	32972610	1
BTB-01920407	27	33043433	1
BTB-00966237	27	33141351	1
UA-IFASA-2151	27	33169944	1
ARS-BFGL-NGS-45799	28	18721953	1
BTB-01681889	28	18808433	1
ARS-BFGL-NGS-40798	29	47146261	1
ARS-BFGL-NGS-118751	29	47290450	3
ARS-BFGL-NGS-24800	29	47330287	3
ARS-BFGL-NGS-119531	29	47377920	3
ARS-BFGL-NGS-100295	29	47414398	3
ARS-BFGL-NGS-40342	29	47457315	3
Hapmap47366-BTA-66045	29	47525062	3
ARS-BFGL-NGS-19582	29	47587182	3

## Sheet: milkyield
SNP_NAME	Chromosome	Position	QTL_COUNT
Hapmap55642-rs29027263	1	11478451	1
BTA-29334-no-rs	1	11498896	1
BTA-114108-no-rs	1	26316559	1
ARS-BFGL-NGS-20230	1	26399730	1
ARS-BFGL-NGS-36242	1	26492571	1
ARS-BFGL-NGS-50954	1	26518094	1
BTB-01484696	1	26604938	1
ARS-BFGL-BAC-13724	1	26674646	1
Hapmap52417-rs29016891	1	26710108	1
Hapmap50927-BTA-28806	1	26758614	1
Hapmap59621-rs29013246	1	26844052	1
ARS-BFGL-NGS-11151	1	26876167	1
Hapmap50928-BTA-28811	1	26912479	1
ARS-BFGL-BAC-13744	1	27070467	1
BTB-01265899	1	27099563	1
Hapmap51561-BTA-120459	1	27204281	1
BTB-01533869	1	27314802	1
BTB-01265513	1	27390504	1
Hapmap33501-BTA-152681	1	27415116	1
BTA-108804-no-rs	1	27482860	1
Hapmap42876-BTA-23541	1	27623093	1
ARS-BFGL-NGS-115015	1	27658671	1
Hapmap29626-BTA-155192	1	27732834	1
BTB-00011225	1	27818389	1
BTB-00011494	1	27893558	1
ARS-BFGL-NGS-46004	1	27926148	1
BTA-59258-no-rs	1	28006220	1
Hapmap50048-BTA-59263	1	28036959	1
BTB-01285304	1	28538948	1
BTB-01285382	1	28564087	1
BTB-01285492	1	28593991	1
BTB-01285832	1	28769748	1
ARS-BFGL-NGS-111117	1	28801516	1
BTB-01285855	1	28823759	1
BTB-01334157	1	28926715	1
BTB-01334105	1	28949444	1
ARS-BFGL-BAC-15050	1	28976084	1
BTB-01333903	1	29095948	1
ARS-BFGL-BAC-15042	1	29122973	1
BTB-01333940	1	29147079	1
BTB-00012150	1	29303974	1
BTB-00012128	1	29330361	1
ARS-BFGL-BAC-14387	1	29353912	1
BTB-00011988	1	29378748	1
ARS-BFGL-NGS-20624	1	29406291	1
ARS-BFGL-BAC-15059	1	29604865	1
ARS-BFGL-NGS-119690	1	29642351	1
ARS-BFGL-BAC-15061	1	29675490	1
BTA-59279-no-rs	1	29700548	1
BTB-00012425	1	29712572	1
BTB-00012448	1	29739312	1
BTB-01734615	1	29783741	1
BTB-01734642	1	29808262	1
ARS-BFGL-NGS-108911	1	29830062	1
ARS-BFGL-NGS-100058	1	29864864	1
ARS-BFGL-NGS-74692	1	29885949	1
BTB-00012560	1	29929918	1
Hapmap40010-BTA-59286	1	29975904	1
BTB-00012627	1	30006609	1
ARS-BFGL-BAC-11193	1	30036544	1
ARS-BFGL-NGS-24142	1	30155666	1
ARS-BFGL-NGS-101348	1	30188210	1
ARS-BFGL-NGS-114084	1	30242627	1
BTB-00013095	1	30358494	1
BTB-02049040	1	30429564	1
ARS-BFGL-BAC-7359	1	30575134	1
BTA-59299-no-rs	1	30619465	1
BTA-59305-no-rs	1	30701093	1
BTB-00013460	1	30729602	1
ARS-BFGL-BAC-7369	1	30795561	1
ARS-BFGL-NGS-14285	1	30828461	1
ARS-BFGL-BAC-11830	1	30843174	1
ARS-BFGL-NGS-40158	1	30878714	1
BTA-18114-no-rs	1	30905687	1
BTB-01303393	1	30970702	1
BTB-01303334	1	31017189	1
BTA-87372-no-rs	1	31039669	1
BTA-41946-no-rs	1	31059823	1
Hapmap32039-BTA-131798	1	31128141	1
Hapmap50687-BTA-41950	1	31179908	1
BTB-00013894	1	31301534	1
ARS-BFGL-NGS-97949	1	31327687	1
BTB-00013847	1	31352735	1
BTA-110980-no-rs	1	31514181	1
BTB-01653833	1	31547314	1
BTB-01653794	1	31580519	1
BTB-01335754	1	31611907	1
BTB-01335860	1	31800714	1
BTB-01843131	1	32110861	1
ARS-BFGL-NGS-80747	1	32192770	1
BTB-01955576	1	32308255	1
ARS-BFGL-NGS-64530	1	32334089	1
BTB-01755357	1	32364122	1
BTB-02018681	1	32423822	1
Hapmap43017-BTA-69173	1	32539930	1
ARS-BFGL-NGS-89857	1	44538808	1
BTA-89698-no-rs	1	44574678	1
BTA-89702-no-rs	1	44599101	1
Hapmap59911-rs29013984	1	44640564	1
BTA-20952-no-rs	1	44667571	1
BTA-89708-no-rs	1	44689271	1
BTB-00020263	1	44713676	1
ARS-BFGL-BAC-34001	1	74734702	1
ARS-BFGL-NGS-114968	1	74760160	1
ARS-BFGL-NGS-53144	1	74797120	1
ARS-BFGL-NGS-23062	1	74825740	1
Hapmap33711-BTA-124326	1	86979060	1
Hapmap51789-BTA-102473	1	112036863	1
BTB-01167043	1	112059304	1
ARS-BFGL-NGS-32687	1	112095725	1
ARS-BFGL-NGS-57889	1	112143240	1
Hapmap48798-BTA-51401	1	133390970	1
ARS-BFGL-NGS-102045	1	133424900	1
ARS-BFGL-NGS-97163	1	133446996	1
ARS-BFGL-NGS-37095	1	133499407	1
BTA-51403-no-rs	1	133521693	1
Hapmap43297-BTA-57357	1	153870570	2
BTB-00070977	1	153905885	2
BTA-57354-no-rs	1	153966570	2
INRA-402	1	154026608	2
Hapmap53066-rs29026782	1	154053555	2
Hapmap41028-BTA-58260	1	154090030	1
Hapmap48211-BTA-120784	1	154125190	1
BTB-00071736	1	154146604	1
Hapmap40653-BTA-114312	2	10850951	1
Hapmap42875-BTA-23394	2	10902591	1
ARS-BFGL-NGS-69447	2	10973132	1
ARS-BFGL-NGS-30075	2	11005020	1
ARS-BFGL-NGS-48318	2	28699647	1
ARS-BFGL-NGS-77438	2	28778269	1
BTA-47074-no-rs	2	28804681	1
BTB-00090483	2	28833938	1
ARS-BFGL-NGS-63575	2	28854902	1
BTB-00090441	2	28890039	1
BTA-86187-no-rs	2	83729116	1
BTA-86188-no-rs	2	83750115	1
BTA-86190-no-rs	2	83792124	1
Hapmap34302-BES7_Contig241_1853	2	83842904	1
Hapmap33855-BES7_Contig421_544	2	83879823	1
Hapmap55553-ss46526243	2	83913947	1
BTA-07769-no-rs	2	105016273	1
BTA-05855-no-rs	2	105044810	1
Hapmap52627-rs29014567	2	105099932	1
ARS-BFGL-NGS-23231	2	105165149	1
ARS-BFGL-NGS-29467	2	105201051	1
ARS-BFGL-NGS-103616	2	105230173	1
Hapmap48209-BTA-120609	2	105726485	1
ARS-BFGL-NGS-113504	2	105865903	1
ARS-BFGL-NGS-25939	2	106030952	1
ARS-BFGL-NGS-10239	2	106082926	1
Hapmap39708-BTA-106258	2	106185439	1
BTA-27937-no-rs	2	106248614	1
ARS-BFGL-NGS-13829	2	106291561	1
ARS-BFGL-NGS-100077	2	106490193	1
Hapmap40933-BTA-27209	2	106604685	1
Hapmap48190-BTA-114376	2	106674115	1
ARS-BFGL-NGS-60714	2	106715005	1
Hapmap36094-SCAFFOLD96944_22403	2	106936309	1
ARS-BFGL-NGS-94750	2	107310684	1
Hapmap40319-BTA-19899	2	107333516	1
BTA-92857-no-rs	2	107421529	1
Hapmap41556-BTA-48495	2	107470593	1
ARS-BFGL-NGS-102802	2	107523931	1
BTA-48498-no-rs	2	107604071	1
BTA-27081-no-rs	2	107645562	1
BTA-48864-no-rs	2	111988538	1
BTB-00108243	2	112019422	1
ARS-BFGL-NGS-104590	2	112046568	1
ARS-BFGL-NGS-60484	2	112076349	1
ARS-BFGL-NGS-82228	2	112138611	1
BTB-00109619	2	112161376	1
ARS-BFGL-NGS-72876	2	112188757	1
ARS-BFGL-NGS-25868	2	115844914	1
Hapmap24097-BTA-155074	2	115880173	1
BTB-00427067	2	115907051	1
ARS-BFGL-NGS-2201	2	115932518	1
Hapmap23931-BTA-125639	2	115995197	1
BTB-00111467	2	116032312	1
ARS-BFGL-NGS-5579	2	116063189	1
BTB-00111486	2	116092095	1
ARS-BFGL-NGS-30241	2	116112460	1
BTA-49028-no-rs	2	116136833	1
BTB-00111799	2	116176280	1
Hapmap39834-BTA-49029	2	116199719	1
ARS-BFGL-NGS-102741	2	116243967	1
Hapmap46209-BTA-28196	2	116276140	1
BTA-49040-no-rs	2	116391871	1
ARS-BFGL-NGS-110202	2	116420613	1
ARS-BFGL-NGS-274	2	116462487	1
BTB-00112380	2	116514607	1
ARS-BFGL-NGS-63424	2	116542694	1
ARS-BFGL-NGS-27703	2	116577787	1
ARS-BFGL-NGS-111877	2	116655226	1
ARS-BFGL-NGS-23793	2	116687683	1
BTB-00112740	2	116713947	1
BTA-49059-no-rs	2	116748864	1
ARS-BFGL-NGS-12225	2	116797850	1
BTB-00112997	2	116824607	1
ARS-BFGL-NGS-106589	2	116893896	1
BTB-00113177	2	117004673	1
ARS-BFGL-NGS-68289	2	117046732	1
ARS-BFGL-NGS-6012	2	117080476	1
BTA-115216-no-rs	2	117183203	1
BTA-115218-no-rs	2	117205205	1
ARS-BFGL-BAC-34933	2	117246367	1
ARS-BFGL-NGS-33229	2	117294500	1
ARS-BFGL-NGS-19038	2	117341936	1
ARS-BFGL-NGS-18886	2	117422436	1
ARS-BFGL-NGS-5970	2	117446980	1
UA-IFASA-2047	2	117480045	1
ARS-BFGL-NGS-11306	2	117513324	1
Hapmap54594-rs29019168	2	117662337	1
BTB-01145402	2	117709716	1
Hapmap48541-BTA-97822	2	117757196	1
ARS-BFGL-NGS-43428	2	117849419	2
Hapmap55517-rs29019665	2	117878755	2
BTB-01694252	2	117902649	2
BTA-114272-no-rs	2	117923886	2
BTB-01991723	2	117954412	2
Hapmap55127-rs29027121	2	117977207	2
ARS-BFGL-NGS-38350	2	118007324	1
BTB-01301691	2	118053301	1
ARS-BFGL-NGS-119790	2	118074073	1
ARS-BFGL-BAC-34939	2	118107710	1
BTA-19993-no-rs	2	118141997	1
ARS-BFGL-NGS-5017	2	118170578	1
ARS-BFGL-NGS-40251	2	118203476	1
Hapmap51816-BTA-20000	2	118232622	1
BTA-20032-no-rs	2	118264371	1
ARS-BFGL-NGS-59820	2	118303894	1
Hapmap40620-BTA-98529	2	118332620	1
Hapmap46266-BTA-98535	2	118427257	1
ARS-BFGL-NGS-19136	2	118468144	1
ARS-BFGL-NGS-67309	2	118498847	1
Hapmap41658-BTA-83101	2	118562716	1
BTA-110873-no-rs	2	118617224	1
BTA-110884-no-rs	2	118640108	1
Hapmap43218-BTA-26258	2	118685523	1
ARS-BFGL-NGS-25010	2	118720370	1
BTB-01343471	2	118775916	1
BTB-01343496	2	118803646	1
BTB-01343453	2	118857029	1
ARS-BFGL-NGS-1630	2	118886837	1
BTA-114996-no-rs	2	118955563	1
Hapmap49461-BTA-115001	2	119028633	1
ARS-BFGL-NGS-71980	2	119086978	1
ARS-BFGL-NGS-95256	2	119235992	1
Hapmap45649-BTA-29691	2	119309503	1
Hapmap42778-BTA-105679	2	119359940	1
BTA-105674-no-rs	2	119391863	1
ARS-BFGL-NGS-34440	2	119496311	1
ARS-BFGL-NGS-87148	2	119552372	1
ARS-BFGL-NGS-102003	2	119573258	1
UA-IFASA-4825	2	119698805	1
ARS-BFGL-NGS-21107	2	119763251	1
Hapmap45112-BTA-52425	2	119895761	1
UA-IFASA-8833	2	119918131	1
Hapmap52537-rs29011369	2	120030168	1
BTB-00113596	2	120082596	1
ARS-BFGL-NGS-94004	2	120114585	1
BTB-00113625	2	120138547	1
Hapmap40249-BTA-49086	2	120168468	1
ARS-BFGL-NGS-41994	2	132408865	1
ARS-BFGL-NGS-10586	2	132442462	1
ARS-BFGL-NGS-104227	2	132476556	1
ARS-BFGL-NGS-17529	2	132504978	1
ARS-BFGL-NGS-113990	3	10316148	1
ARS-BFGL-NGS-16812	3	15874035	1
ARS-BFGL-NGS-99010	3	15911823	1
ARS-BFGL-NGS-84180	3	15957681	1
BTA-69575-no-rs	3	18050428	1
Hapmap44275-BTA-69573	3	18070494	1
ARS-BFGL-NGS-1718	3	18110133	1
Hapmap34737-BES11_Contig221_1196	3	26589133	1
ARS-BFGL-NGS-111883	3	29235406	1
Hapmap23648-BTA-159232	3	29269844	1
ARS-BFGL-NGS-36823	3	29292584	1
ARS-BFGL-NGS-18824	3	29335009	1
ARS-BFGL-NGS-42747	3	34144302	1
ARS-BFGL-NGS-40213	3	34190569	1
BTB-01420286	3	34249031	1
BTA-102712-no-rs	3	84144242	2
Hapmap48656-BTA-122282	3	84279041	2
Hapmap61088-rs29011278	3	88184837	1
ARS-BFGL-NGS-34027	3	88295901	1
Hapmap47805-BTA-101148	3	88325881	1
Hapmap41719-BTA-101147	3	88349107	1
BTB-01466122	3	90244052	1
Hapmap54744-rs29013475	3	90283493	1
BTB-00140587	3	90315653	1
BTB-00146339	3	90370705	1
BTB-01675651	3	103199922	1
BTA-28541-no-rs	3	103236733	1
ARS-BFGL-NGS-1871	3	103299001	1
Hapmap59127-rs29023698	3	103365892	1
INRA-198	3	115527862	1
ARS-BFGL-NGS-91446	3	115624874	1
ARS-BFGL-NGS-118037	3	115646036	1
ARS-BFGL-NGS-87394	3	115720543	1
BTB-00156159	3	116876048	1
ARS-BFGL-NGS-105427	3	116905851	1
ARS-BFGL-NGS-29124	3	116927092	1
BTB-00156248	3	117056783	1
ARS-BFGL-NGS-59537	3	121465723	1
Hapmap55088-rs29012399	3	121492212	1
ARS-BFGL-NGS-10529	3	121531268	1
BTB-00160155	3	121581916	1
ARS-BFGL-NGS-25543	3	121603357	1
ARS-BFGL-NGS-38564	3	121635186	1
ARS-BFGL-NGS-91047	4	5128978	1
ARS-BFGL-NGS-112260	4	5158118	1
ARS-BFGL-NGS-23776	4	5262748	1
ARS-BFGL-NGS-35702	4	5285520	1
ARS-BFGL-NGS-36252	4	10801270	1
Hapmap40298-BTA-109122	4	10898726	1
Hapmap47828-BTA-109121	4	10928647	1
Hapmap49924-BTA-24223	4	12342301	1
BTA-70386-no-rs	4	12392729	1
ARS-BFGL-NGS-48662	4	12463012	1
ARS-BFGL-NGS-109556	4	62171158	1
ARS-BFGL-NGS-71481	4	62192481	1
ARS-BFGL-NGS-36881	4	62250998	1
ARS-BFGL-NGS-38567	4	62273224	1
Hapmap26212-BTA-163017	4	82509812	1
BTB-00200199	4	82533099	1
ARS-BFGL-NGS-81609	4	82556897	1
Hapmap42298-BTA-71527	4	82601295	1
BTB-00200250	4	82622602	1
Hapmap46191-BTA-101479	4	82824273	3
BTB-01162076	4	82920744	3
BTB-01162099	4	82961319	3
BTA-89872-no-rs	4	83032965	3
Hapmap41721-BTA-101476	4	83055378	3
BTB-01162263	4	83077261	3
BTA-101478-no-rs	4	83099657	3
ARS-BFGL-NGS-24833	4	83151174	3
Hapmap50541-BTA-101489	4	83205717	3
BTB-01162427	4	83237983	3
BTA-101495-no-rs	4	83272844	3
BTB-01707050	4	93703297	2
BTB-01707017	4	93759863	2
BTA-11696-no-rs	4	93795299	2
ARS-BFGL-NGS-40883	4	93837807	2
ARS-BFGL-NGS-2409	4	93879304	2
ARS-BFGL-NGS-114724	4	95049419	1
BTB-01295203	4	95097951	1
Hapmap32136-BTA-160383	4	95125026	1
Hapmap49518-BTA-19021	4	95162746	1
ARS-BFGL-NGS-74821	4	95185083	1
BTB-01295275	4	95214078	1
BTB-01295280	4	95240635	1
ARS-BFGL-NGS-40926	4	111135846	1
ARS-BFGL-NGS-86901	4	111165391	1
BTA-72091-no-rs	4	111186894	1
BTA-60006-no-rs	5	4008641	1
BTB-00910022	5	4090047	1
Hapmap48402-BTA-60008	5	4129012	1
BTA-73200-no-rs	5	5857304	1
ARS-BFGL-NGS-3594	5	5883055	1
BTB-00215816	5	5933752	1
BTB-00215874	5	5960398	1
BTA-73127-no-rs	5	5988014	1
ARS-BFGL-NGS-14970	5	59972527	1
ARS-BFGL-NGS-12528	5	60694918	1
ARS-BFGL-NGS-7020	5	66269429	1
ARS-BFGL-NGS-23104	5	66366895	1
ARS-BFGL-NGS-8401	5	76428730	1
ARS-BFGL-NGS-4903	5	76574445	1
Hapmap51304-BTA-74559	5	100149532	1
Hapmap32415-BTA-74556	5	100301747	1
ARS-BFGL-NGS-61040	5	103492379	2
ARS-BFGL-NGS-31148	5	103550724	2
Hapmap28380-BTA-74649	5	103598357	2
ARS-BFGL-NGS-15498	5	103709355	2
ARS-BFGL-NGS-12289	5	103793176	2
ARS-BFGL-NGS-114001	5	103886578	2
ARS-BFGL-NGS-115294	5	103967265	2
ARS-BFGL-NGS-44153	5	104022455	2
ARS-BFGL-NGS-5720	5	104059942	2
ARS-BFGL-NGS-5761	5	104081650	2
ARS-BFGL-NGS-114591	5	104121524	2
ARS-BFGL-NGS-52423	5	104184798	2
Hapmap58633-rs29009713	5	104421187	2
ARS-BFGL-NGS-118551	5	104455533	2
ARS-BFGL-NGS-101806	5	104477432	2
ARS-BFGL-NGS-73099	5	104498288	2
Hapmap53773-ss46526912	5	104577460	2
Hapmap43671-BTA-74719	5	104810754	2
ARS-BFGL-NGS-107423	5	105004344	2
Hapmap59520-rs29021624	5	105028275	2
ARS-BFGL-NGS-110933	5	105049077	2
Hapmap46939-BTA-114206	5	105238434	2
ARS-BFGL-NGS-27838	5	105288653	2
Hapmap47511-BTA-114200	5	105350648	2
ARS-BFGL-NGS-88309	5	105389165	2
Hapmap42391-BTA-04861	5	105469664	2
ARS-BFGL-NGS-103839	5	105561500	2
ARS-BFGL-NGS-116729	5	105632310	3
Hapmap50230-BTA-114181	5	105666728	3
Hapmap47185-BTA-114173	5	105874101	2
ARS-BFGL-NGS-100563	5	105907486	2
BTA-114209-no-rs	5	105928881	2
Hapmap49867-BTA-114191	5	105958154	2
ARS-BFGL-NGS-115275	5	105981906	2
BTA-95292-no-rs	5	106209962	2
Hapmap33376-BTA-150433	5	106262878	2
BTA-110472-no-rs	5	106299195	2
ARS-BFGL-NGS-46783	5	106338731	2
ARS-BFGL-NGS-108996	5	106451094	2
Hapmap52014-BTA-90653	5	106492786	2
UA-IFASA-6587	5	106919474	2
Hapmap41958-BTA-74707	5	107020027	2
UA-IFASA-6670	5	107086994	2
ARS-BFGL-NGS-80085	5	107255699	2
ARS-USMARC-172	5	107286367	2
Hapmap49837-BTA-104960	5	107331703	2
Hapmap41959-BTA-74725	5	107367506	2
ARS-BFGL-NGS-111323	5	107428033	2
ARS-BFGL-NGS-114092	5	107475299	2
BTA-74733-no-rs	5	107930873	2
BTA-116856-no-rs	5	108060968	2
ARS-BFGL-NGS-37981	5	108087764	2
Hapmap48257-BTA-24329	5	108117322	2
BTA-74798-no-rs	5	108214402	2
ARS-USMARC-244	5	108253676	2
ARS-USMARC-226	5	108288993	2
ARS-BFGL-NGS-16242	5	108339148	2
BTA-74737-no-rs	5	108367049	2
Hapmap25949-BTA-74741	5	108393260	2
ARS-BFGL-NGS-118033	5	108461317	2
ARS-BFGL-NGS-81143	5	108586542	2
ARS-BFGL-NGS-75847	5	108678414	2
ARS-BFGL-NGS-14939	5	108743312	2
Hapmap36373-SCAFFOLD248777_1273	5	108768988	2
ARS-BFGL-NGS-57509	5	108835957	2
Hapmap48229-BTA-15460	5	108904535	2
ARS-BFGL-NGS-25950	5	108980836	2
BTA-15449-no-rs	5	109015011	2
ARS-BFGL-NGS-90522	5	109104305	2
BTA-15444-no-rs	5	109182394	2
Hapmap3063-BTA-15439	5	109235854	2
Hapmap40294-BTA-89295	5	110191419	2
ARS-BFGL-NGS-116218	5	110286333	2
ARS-BFGL-NGS-29206	5	110342530	2
ARS-BFGL-NGS-40945	5	110417770	2
ARS-BFGL-NGS-104193	5	110828927	2
ARS-BFGL-NGS-43407	5	110911478	2
BTB-00236217	5	110984106	2
UA-IFASA-8960	5	111016740	2
BTB-00745028	5	111044359	2
ARS-BFGL-NGS-67983	5	111070117	2
UA-IFASA-8535	5	111141608	2
ARS-BFGL-NGS-99256	5	111196612	2
BTA-74822-no-rs	5	111230145	2
Hapmap31228-BTA-74842	5	111274582	2
ARS-BFGL-NGS-68670	5	111315179	2
ARS-BFGL-NGS-1550	5	111370382	3
BTB-02050304	5	111394022	3
ARS-BFGL-NGS-30557	5	111443281	3
ARS-BFGL-NGS-93819	5	111489628	3
Hapmap27853-BTA-101914	5	111514958	3
ARS-BFGL-NGS-66991	5	111552296	2
Hapmap48155-BTA-101916	5	111574913	2
ARS-BFGL-NGS-54841	5	111597558	2
Hapmap47721-BTA-74871	5	111659041	2
Hapmap46867-BTA-74870	5	111744501	2
ARS-BFGL-NGS-42687	5	111764610	2
ARS-BFGL-NGS-102312	5	111809976	2
ARS-BFGL-NGS-5240	5	113197775	1
ARS-BFGL-NGS-118796	5	113275627	1
ARS-BFGL-NGS-112727	5	113310280	1
ARS-BFGL-NGS-106171	5	113331586	1
ARS-BFGL-NGS-2465	5	113357542	1
ARS-BFGL-NGS-16019	5	124298737	1
ARS-BFGL-NGS-14632	5	124368769	1
ARS-BFGL-NGS-64979	5	124419444	1
Hapmap49749-BTA-76609	6	11842041	1
Hapmap44566-BTA-76618	6	11898720	1
ARS-BFGL-NGS-59728	6	26706545	1
BTA-117462-no-rs	6	28599715	1
ARS-BFGL-NGS-86958	6	28622868	1
UA-IFASA-4152	6	29139241	1
ARS-BFGL-NGS-88344	6	29162222	1
ARS-BFGL-NGS-102813	6	29212236	1
ARS-USMARC-Parent-DQ789028-rs29017713	6	29239361	4
ARS-BFGL-NGS-99477	6	29252295	4
Hapmap58595-rs29013454	6	30750197	1
Hapmap53749-rs29023061	6	30817480	1
BTA-106596-no-rs	6	30855459	1
BTA-75660-no-rs	6	30899613	1
Hapmap27701-BTC-050761	6	40183165	1
ARS-BFGL-NGS-30034	6	47613908	1
ARS-BFGL-NGS-23724	6	59055714	1
ARS-BFGL-NGS-114682	6	59080354	1
Hapmap42666-BTA-76393	6	59118409	1
ARS-BFGL-NGS-19947	6	59397771	1
UA-IFASA-5538	6	59524517	1
UA-IFASA-8307	6	59547952	1
ARS-BFGL-NGS-5602	6	59640192	1
BTA-76416-no-rs	6	59665367	1
ARS-BFGL-NGS-109509	6	59730340	1
Hapmap58166-rs29026792	6	59753786	1
Hapmap58623-rs29012688	6	59787612	1
Hapmap38910-BTA-76481	6	59860618	1
ARS-BFGL-NGS-2051	6	69372441	1
ARS-BFGL-NGS-111636	6	69423044	1
ARS-BFGL-NGS-116808	6	69487143	1
BTB-00262834	6	73906567	1
BTB-00262807	6	73931596	1
Hapmap53308-rs29024839	6	73955791	1
ARS-BFGL-NGS-37727	6	73991480	1
ARS-BFGL-NGS-111167	6	74045214	1
Hapmap54803-rs29015041	6	88160023	1
Hapmap24184-BTC-070077	6	88391613	2
Hapmap30192-BTC-072881	6	88427761	2
Hapmap25779-BTC-072896	6	88452830	2
Hapmap33631-BTC-043555	6	88473588	2
BTA-77057-no-rs	6	88508849	2
Hapmap38371-BTA-105598	6	88724564	2
ARS-BFGL-NGS-71333	6	90259358	1
BTA-22106-no-rs	6	90288991	1
Hapmap39786-BTA-86142	6	90317539	1
Hapmap51409-BTA-122717	6	90356013	1
ARS-BFGL-NGS-28041	6	90415520	1
ARS-BFGL-NGS-107202	6	90485680	1
BTA-22096-no-rs	6	90508812	1
Hapmap44452-BTA-22099	6	90564544	1
Hapmap60852-rs29024026	6	90644772	1
Hapmap50881-BTA-119376	6	90670190	1
BTB-01025945	6	90693271	1
BTB-01946639	6	90715456	1
BTB-01946648	6	90737717	1
BTB-01820719	6	90990506	1
Hapmap39947-BTA-77207	6	91047325	1
BTA-121769-no-rs	6	91140233	1
BTB-00707438	6	91190937	1
BTB-00707501	6	91303460	1
BTB-00987135	6	91388558	1
BTB-00987116	6	91417374	1
Hapmap42616-BTA-64032	6	91445584	1
BTA-64031-no-rs	6	91553825	1
BTA-77009-no-rs	6	91692660	1
ARS-BFGL-NGS-32004	6	91825297	1
BTB-00265951	6	91874621	1
BTB-00265923	6	91897799	1
ARS-BFGL-NGS-105651	6	91918867	1
Hapmap43045-BTA-76998	6	91961905	1
ARS-BFGL-NGS-80814	6	92030874	1
Hapmap60022-ss46526536	6	94129426	1
ARS-BFGL-NGS-40151	6	94204423	1
ARS-BFGL-NGS-26690	6	94257952	1
ARS-BFGL-NGS-63919	6	94293113	1
ARS-BFGL-NGS-119068	6	94318084	1
BTB-00267167	6	94384509	1
ARS-BFGL-NGS-83066	6	94433956	1
BTA-77123-no-rs	6	94503668	1
Hapmap48462-BTA-77136	6	94544954	1
BTB-00267652	6	94572903	1
ARS-BFGL-NGS-115937	6	94601620	1
ARS-BFGL-NGS-92582	6	94640252	1
BTB-00267864	6	94709427	1
ARS-BFGL-NGS-112355	6	94736057	1
ARS-BFGL-NGS-63000	6	94827334	1
UA-IFASA-6709	6	94872476	1
BTB-00268174	6	94929418	1
ARS-BFGL-NGS-103781	6	94977130	1
ARS-BFGL-NGS-59295	6	94997342	1
BTA-77154-no-rs	6	95042615	1
ARS-BFGL-NGS-12358	6	95103436	1
BTB-00268287	6	95137925	1
BTB-00268308	6	95163007	1
BTA-109075-no-rs	6	95229149	1
ARS-BFGL-NGS-24779	6	95269007	1
BTB-01834863	6	95303040	1
ARS-BFGL-NGS-62491	7	16032354	1
BTA-78459-no-rs	7	16055660	1
ARS-BFGL-NGS-14460	7	16083244	1
ARS-BFGL-NGS-2036	7	17665908	1
ARS-BFGL-NGS-58717	7	17692783	1
ARS-BFGL-NGS-103790	7	17761842	1
ARS-BFGL-NGS-7483	7	17790273	1
ARS-BFGL-NGS-61129	7	17818732	1
ARS-BFGL-NGS-14531	7	17853364	1
ARS-BFGL-NGS-104684	7	17903848	1
BTA-78475-no-rs	7	17929919	1
Hapmap46871-BTA-78474	7	17957376	1
BTB-00296762	7	17983797	1
ARS-BFGL-NGS-37888	7	18152988	1
ARS-BFGL-NGS-20402	7	18276028	1
ARS-BFGL-NGS-116229	7	18315327	1
BTB-00296617	7	18372687	1
BTB-00297004	7	18399704	1
ARS-BFGL-NGS-17203	7	18425198	1
ARS-BFGL-NGS-101536	7	18521502	1
ARS-BFGL-NGS-464	7	18623314	1
ARS-BFGL-NGS-76601	7	18671992	1
Hapmap50468-BTA-78490	7	18719157	1
ARS-BFGL-NGS-17196	7	18833893	1
ARS-BFGL-NGS-105027	7	18861655	1
ARS-BFGL-NGS-118532	7	18889357	1
ARS-BFGL-NGS-39540	7	18921778	1
Hapmap33901-BES9_Contig395_449	7	18953162	1
ARS-BFGL-NGS-6079	7	18975318	1
ARS-BFGL-NGS-115830	7	19016098	1
ARS-BFGL-NGS-87095	7	19051895	1
ARS-BFGL-NGS-11731	7	19077900	1
UA-IFASA-8256	7	19105661	1
ARS-BFGL-NGS-25855	7	19359345	1
ARS-BFGL-NGS-10194	7	19583295	1
Hapmap47105-BTA-78550	7	19613804	1
UA-IFASA-7694	7	19658645	1
Hapmap38253-BTA-78537	7	19712990	1
ARS-BFGL-NGS-26903	7	19746463	1
UA-IFASA-1699	7	19781597	1
Hapmap27905-BTA-78545	7	19825490	1
ARS-BFGL-NGS-115712	7	19914481	1
ARS-BFGL-NGS-29084	7	19948892	1
ARS-BFGL-NGS-8112	7	20002059	1
BTA-78547-no-rs	7	20085246	1
ARS-BFGL-NGS-117268	7	20112949	1
ARS-BFGL-NGS-114928	7	20340118	1
BTB-01966013	7	20385995	1
BTB-01398723	7	20421139	1
BTB-01398686	7	20453401	1
ARS-BFGL-NGS-53334	7	20473702	1
ARS-BFGL-NGS-38296	7	20510012	1
Hapmap51514-BTA-88337	7	20531008	1
ARS-BFGL-NGS-112444	7	20663724	1
ARS-BFGL-NGS-118596	7	20703763	1
ARS-BFGL-NGS-112246	7	20724915	1
Hapmap57528-rs29013765	7	20792310	1
BTB-00301021	7	20814669	1
Hapmap57260-rs29023390	7	20886836	1
ARS-BFGL-NGS-67859	7	20907890	1
ARS-BFGL-NGS-76969	7	20957626	1
ARS-BFGL-NGS-115315	7	21085806	1
ARS-BFGL-NGS-15459	7	21144865	1
ARS-BFGL-NGS-6108	7	21178679	1
Hapmap34949-BES9_Contig501_1378	7	21228652	1
BTB-00300821	7	21251166	1
ARS-BFGL-NGS-12110	7	21280095	1
BTB-01817019	7	21331086	1
BTB-00298940	7	21586850	1
BTB-01777791	7	21648901	1
BTB-00298866	7	21733939	1
ARS-BFGL-NGS-102506	7	21814992	1
Hapmap47411-BTA-78553	7	21842126	1
BTB-01683325	7	21923677	1
BTB-02031452	7	21946038	1
ARS-BFGL-NGS-101559	7	38681694	1
BTB-01849321	7	38709765	1
ARS-BFGL-NGS-119019	7	38763623	1
BTB-01558306	7	38784604	1
ARS-BFGL-NGS-108870	7	38815461	1
ARS-BFGL-NGS-10904	7	57932581	1
ARS-BFGL-NGS-108586	7	57965095	1
BTA-79469-no-rs	7	58013583	2
Hapmap23996-BTA-145153	7	58077197	2
BTB-00313206	7	58158096	1
BTB-00313229	7	58189350	1
BTB-00314357	7	58354584	1
BTB-00314287	7	58392732	1
BTB-00709083	7	58446220	1
BTB-01771953	7	58536270	1
BTB-01771905	7	58561109	1
ARS-BFGL-NGS-26691	7	58666787	1
ARS-BFGL-NGS-110765	7	58690614	1
ARS-BFGL-NGS-112701	7	60238950	1
ARS-BFGL-NGS-104050	7	60299572	1
UA-IFASA-7691	7	60320808	1
Hapmap50476-BTA-79543	7	60350545	1
Hapmap41158-BTA-113441	7	68301350	1
ARS-BFGL-NGS-104924	7	68330971	1
BTA-113434-no-rs	7	68364049	1
Hapmap49097-BTA-25597	7	88031713	1
BTB-00325951	7	88089050	1
ARS-BFGL-NGS-118867	7	88123861	1
BTB-00325965	7	88144889	1
ARS-BFGL-NGS-59390	7	96598216	1
ARS-BFGL-NGS-64243	7	106892711	1
Hapmap48479-BTA-80447	7	106918056	1
Hapmap43948-BTA-80452	7	107015931	1
BTB-01709624	8	34830185	1
BTA-93576-no-rs	8	34883192	1
BTA-99986-no-rs	8	34946121	1
ARS-BFGL-NGS-36670	9	17263699	1
BTB-01739003	9	50832906	1
ARS-BFGL-NGS-116695	9	50892579	1
BTA-27524-no-rs	9	50914120	1
BTB-01990746	9	59675250	1
BTA-87269-no-rs	9	59696020	1
BTB-01573160	9	59759508	1
BTB-01573139	9	59823511	1
ARS-BFGL-NGS-66624	9	62034432	1
Hapmap49337-BTA-83888	9	62054643	1
BTA-83895-no-rs	9	62096133	1
BTB-00395953	9	62123126	1
ARS-BFGL-NGS-29028	10	13817211	1
ARS-BFGL-NGS-100004	10	13839921	1
BTB-00410309	10	13936704	1
Hapmap39869-BTA-78346	10	14226502	1
ARS-BFGL-NGS-11874	10	14285133	1
ARS-BFGL-NGS-32952	10	14320714	1
ARS-BFGL-NGS-113961	10	14412071	1
Hapmap25018-BTA-125160	10	14451558	1
ARS-BFGL-NGS-70946	10	14471603	1
Hapmap38805-BTA-104874	10	14563521	1
BTA-12897-no-rs	10	14675596	1
ARS-BFGL-NGS-92657	10	14893831	1
Hapmap56407-rs29020937	10	14915333	1
ARS-BFGL-NGS-29714	10	14944620	1
ARS-BFGL-NGS-76838	10	14969074	1
ARS-BFGL-NGS-119197	10	15006348	1
ARS-BFGL-NGS-29149	10	15067096	1
ARS-BFGL-NGS-68425	10	15101457	1
ARS-BFGL-NGS-112323	10	15137263	1
Hapmap47338-BTA-59326	10	15172465	1
ARS-BFGL-NGS-12605	10	15196083	1
ARS-BFGL-NGS-93718	10	15252637	1
ARS-BFGL-NGS-92069	10	15298900	1
ARS-BFGL-NGS-4970	10	15331904	1
BTB-01370718	10	15410609	1
BTB-01884758	10	15439446	1
BTB-01490065	10	15478190	1
ARS-BFGL-NGS-73149	10	15513722	1
BTA-97531-no-rs	10	15578191	1
BTB-01490270	10	15659183	1
BTB-00410322	10	15775382	1
Hapmap35960-SCAFFOLD231091_2678	10	15794481	1
ARS-BFGL-NGS-6488	10	15832595	1
ARS-BFGL-NGS-19415	10	15866885	1
ARS-BFGL-NGS-61618	10	15919970	1
ARS-BFGL-NGS-119196	10	16082336	1
ARS-BFGL-NGS-116307	10	16125414	1
ARS-BFGL-NGS-44234	10	16154403	1
ARS-BFGL-NGS-118236	10	16211358	1
Hapmap47826-BTA-107963	10	16250195	1
ARS-BFGL-BAC-14174	10	16392628	1
ARS-BFGL-NGS-5722	10	16415273	1
ARS-BFGL-NGS-113265	10	16437278	1
ARS-BFGL-NGS-16604	10	16466633	1
ARS-BFGL-NGS-87552	10	16601301	1
BTA-83414-no-rs	10	16686047	1
ARS-BFGL-NGS-64755	10	16706427	1
ARS-BFGL-NGS-43079	10	16734593	1
ARS-BFGL-NGS-116044	10	16761174	1
ARS-BFGL-NGS-110064	10	16797957	1
ARS-BFGL-NGS-114232	10	16822083	1
ARS-BFGL-BAC-14169	10	16842756	1
BTA-83386-no-rs	10	16880475	1
ARS-BFGL-NGS-4201	10	16903577	1
ARS-BFGL-NGS-1361	10	16960330	1
ARS-BFGL-NGS-36287	10	17012415	1
ARS-BFGL-NGS-112303	10	17039851	1
ARS-BFGL-NGS-84998	10	17091908	1
BTA-83372-no-rs	10	17127061	1
Hapmap39240-BTA-83371	10	17147707	1
ARS-BFGL-NGS-30236	10	17177812	1
ARS-BFGL-NGS-109492	10	17208953	1
ARS-BFGL-NGS-66929	10	17259503	1
Hapmap54410-rs29021343	10	93645264	1
ARS-BFGL-BAC-6525	10	93723137	1
ARS-BFGL-NGS-103736	10	93749912	1
BTB-00445088	10	94941417	1
BTB-00445100	10	94970503	1
ARS-BFGL-NGS-61859	10	95051357	1
BTB-00445223	10	95145724	1
ARS-BFGL-NGS-29782	10	95171013	1
BTB-00445247	10	95204613	1
UA-IFASA-6057	10	95230259	1
BTB-00445300	10	95250914	1
BTB-00445339	10	95277317	1
Hapmap60746-rs29010022	10	95372032	1
Hapmap41363-BTA-81349	10	95408558	1
ARS-BFGL-NGS-100479	10	95436178	1
ARS-BFGL-NGS-114950	10	95460359	1
ARS-BFGL-BAC-6530	10	95482404	1
BTB-00445660	10	95600554	1
ARS-BFGL-NGS-33429	10	95626540	1
ARS-BFGL-NGS-20486	10	95649659	1
UA-IFASA-7423	10	95691958	1
BTB-00445774	10	95712416	1
BTB-00445816	10	95733847	1
ARS-BFGL-NGS-36043	10	95786572	1
ARS-BFGL-NGS-74928	10	95835924	1
ARS-BFGL-NGS-89569	10	95868019	1
Hapmap42687-BTA-81367	10	95898412	1
BTB-00445989	10	95935849	1
Hapmap38437-BTA-81372	10	95961002	1
BTB-00446095	10	96012491	1
Hapmap54178-rs29021913	10	96040233	1
BTB-00446145	10	96098494	1
ARS-BFGL-NGS-54789	10	96126811	1
BTB-01402723	10	96183677	1
Hapmap43494-BTA-122491	10	96272791	1
BTB-01663299	10	96332756	1
BTB-01663270	10	96353945	1
BTA-65005-no-rs	10	96424184	1
Hapmap50283-BTA-22227	10	96474580	1
BTA-15736-no-rs	10	96508076	1
ARS-BFGL-NGS-21459	10	96556742	1
Hapmap59536-rs29025348	10	96582303	1
ARS-BFGL-NGS-5768	10	96615879	1
BTB-01311442	10	96659358	1
ARS-BFGL-NGS-114584	10	96706793	1
BTA-47044-no-rs	10	96768490	1
ARS-BFGL-BAC-15497	10	96807327	1
ARS-BFGL-NGS-67195	10	96912984	1
Hapmap50620-BTA-21279	10	96954909	1
BTA-21281-no-rs	10	96988226	1
Hapmap38529-BTA-81355	10	97143918	1
BTB-01311849	10	97257859	1
Hapmap39357-BTA-81356	10	97279266	1
BTB-01970848	10	97308022	1
BTB-01825498	10	97369950	1
Hapmap27762-BTA-151522	10	97468390	1
BTB-01147175	10	97500100	1
BTB-01147198	10	97548923	1
BTB-01147244	10	97641438	1
BTB-01147467	10	97730008	1
Hapmap46881-BTA-82468	10	98199152	1
Hapmap60286-rs29021072	10	98253403	1
ARS-BFGL-NGS-109736	10	98307732	1
ARS-BFGL-NGS-56388	10	98360283	1
ARS-BFGL-NGS-23947	10	98390837	1
BTA-22070-no-rs	10	98433937	1
BTA-82461-no-rs	10	98466953	1
ARS-BFGL-NGS-96326	10	98487975	1
ARS-BFGL-NGS-68683	10	98522283	1
ARS-BFGL-NGS-85148	10	98592316	1
Hapmap33186-BTA-125967	10	98645006	1
Hapmap49934-BTA-25154	10	98829681	1
ARS-BFGL-NGS-116407	10	98901862	1
Hapmap11534-BTA-82438	10	98939890	1
ARS-BFGL-NGS-81507	10	99175222	1
BTA-82436-no-rs	10	99237014	1
Hapmap51063-BTA-82431	10	99282332	1
BTA-82413-no-rs	10	99605137	1
Hapmap58273-rs29018360	10	99641253	1
BTB-00457184	11	10601924	1
ARS-BFGL-NGS-106145	11	10649449	1
ARS-BFGL-NGS-109939	11	10694753	1
Hapmap50159-BTA-93064	11	43635002	1
BTA-93062-no-rs	11	43726128	1
ARS-BFGL-NGS-92911	11	79119148	1
BTA-108440-no-rs	11	86685992	1
ARS-BFGL-NGS-3634	11	95214925	1
ARS-BFGL-NGS-36344	11	95264159	1
BTA-21473-no-rs	11	95330523	1
ARS-BFGL-NGS-108330	11	103375531	2
ARS-BFGL-NGS-90334	11	103403245	2
BTA-120885-no-rs	11	103439528	2
BTB-00492442	12	47374049	1
BTB-00492474	12	47443094	1
BTB-00492485	12	47463568	1
Hapmap30508-BTA-127628	12	47486001	1
Hapmap24385-BTA-163189	12	50289293	1
Hapmap24016-BTA-163187	12	50293362	1
Hapmap43214-BTA-23846	12	50335257	1
BTA-23856-no-rs	12	50368298	1
BTA-23857-no-rs	12	50397355	1
BTA-23867-no-rs	12	50421386	1
BTA-23832-no-rs	12	51065787	1
Hapmap38587-BTA-23830	12	51106604	1
Hapmap44942-BTA-23829	12	51144780	1
BTA-92165-no-rs	12	51166853	1
BTB-00501637	12	66733095	1
BTB-00501626	12	66753128	1
Hapmap51922-BTA-88429	12	66800329	1
BTB-01116037	12	66828056	1
Hapmap48110-BTA-88422	12	66854998	1
Hapmap28161-BTA-128006	13	4405473	1
ARS-BFGL-NGS-38533	13	12088029	1
ARS-BFGL-NGS-18107	13	12125082	1
ARS-BFGL-NGS-25175	13	12190424	1
ARS-BFGL-NGS-106924	13	12239807	1
ARS-BFGL-BAC-13111	13	15544228	1
ARS-BFGL-NGS-8160	13	56565094	1
BTA-32982-no-rs	13	56595462	1
ARS-BFGL-NGS-94587	13	56620166	1
ARS-BFGL-NGS-1321	13	71746495	1
ARS-BFGL-NGS-95865	13	71767734	1
ARS-BFGL-NGS-33181	13	71790480	1
ARS-BFGL-NGS-44322	13	71818942	1
ARS-BFGL-NGS-44901	13	71871221	1
Hapmap30383-BTC-005848	14	76703	1
BTA-34956-no-rs	14	101473	1
ARS-BFGL-NGS-57820	14	236532	5
ARS-BFGL-NGS-34135	14	260341	5
ARS-BFGL-NGS-94706	14	281533	5
ARS-BFGL-NGS-4939	14	443937	8
ARS-BFGL-NGS-71749	14	596341	5
ARS-BFGL-NGS-107379	14	679600	5
ARS-BFGL-NGS-18365	14	741867	5
Hapmap30922-BTC-002021	14	763331	5
UA-IFASA-8997	14	812103	5
Hapmap25384-BTC-001997	14	835054	5
Hapmap24715-BTC-001973	14	856889	5
BTA-35941-no-rs	14	894252	5
ARS-BFGL-NGS-101653	14	931162	5
ARS-BFGL-NGS-26520	14	996982	5
UA-IFASA-6878	14	1044041	5
ARS-BFGL-NGS-74058	14	1111449	5
ARS-BFGL-NGS-22866	14	1131952	5
ARS-BFGL-NGS-103064	14	1193336	5
ARS-BFGL-NGS-3122	14	1264233	5
Hapmap25486-BTC-072553	14	1285037	5
ARS-BFGL-NGS-31471	14	1307998	5
Hapmap29758-BTC-003619	14	1339276	5
Hapmap25961-BTC-003785	14	1371933	5
ARS-BFGL-NGS-41248	14	1408573	5
Hapmap30646-BTC-002054	14	1461085	5
Hapmap30086-BTC-002066	14	1490178	5
Hapmap30374-BTC-002159	14	1546591	6
ARS-BFGL-NGS-96957	14	1628544	6
ARS-BFGL-NGS-10284	14	1733306	8
UA-IFASA-5815	14	1828524	8
ARS-BFGL-NGS-74378	14	1889210	6
ARS-BFGL-NGS-117542	14	1913108	6
ARS-BFGL-BAC-17627	14	1967406	6
ARS-BFGL-BAC-1511	14	2011322	7
Hapmap30730-BTC-064822	14	2048884	8
UA-IFASA-7076	14	2086762	7
ARS-BFGL-NGS-4054	14	2163275	6
UA-IFASA-9288	14	2201870	5
Hapmap24777-BTC-064977	14	2261623	5
Hapmap32970-BTC-064990	14	2288510	5
Hapmap24986-BTC-065021	14	2313595	5
ARS-BFGL-NGS-22111	14	2347219	5
UA-IFASA-7269	14	2370256	5
Hapmap26072-BTC-065132	14	2391826	5
Hapmap26527-BTC-005059	14	2418619	5
ARS-BFGL-NGS-113575	14	2484499	5
ARS-BFGL-NGS-118081	14	2511265	6
ARS-BFGL-NGS-56327	14	2580414	7
ARS-BFGL-NGS-100480	14	2607583	7
ARS-BFGL-NGS-102710	14	2629587	7
ARS-BFGL-NGS-42263	14	2681400	6
UA-IFASA-5306	14	2711615	5
ARS-BFGL-NGS-54400	14	2736947	5
ARS-USMARC-Parent-DQ846690-no-rs	14	2757891	5
UA-IFASA-5765	14	2763657	5
ARS-BFGL-NGS-103321	14	2785213	5
ARS-BFGL-BAC-25166	14	2805785	5
Hapmap27703-BTC-053907	14	2826073	5
ARS-BFGL-NGS-84713	14	2849483	5
Hapmap29889-BTC-004295	14	2894546	5
Hapmap22783-BTC-068255	14	2989275	5
Hapmap22692-BTC-068210	14	3018726	5
ARS-BFGL-NGS-110993	14	3059045	6
Hapmap23302-BTC-052123	14	3099635	6
ARS-BFGL-NGS-113309	14	3121857	6
Hapmap26077-BTC-067877	14	3155157	6
Hapmap25217-BTC-067767	14	3189312	5
ARS-BFGL-BAC-22086	14	3209984	5
ARS-BFGL-NGS-109902	14	3230024	5
ARS-BFGL-NGS-17644	14	3256086	5
ARS-BFGL-NGS-6240	14	3413182	5
ARS-BFGL-NGS-41353	14	3447346	5
UA-IFASA-6329	14	3465237	5
ARS-BFGL-NGS-56339	14	3498807	5
ARS-BFGL-NGS-42708	14	3567159	5
ARS-BFGL-NGS-3571	14	3587018	5
Hapmap25216-BTC-067581	14	3606692	5
UA-IFASA-8927	14	3640094	5
ARS-BFGL-NGS-118478	14	3660264	5
ARS-BFGL-NGS-78318	14	3697971	5
Hapmap26076-BTC-067160	14	3720348	5
ARS-BFGL-NGS-110563	14	3799228	6
Hapmap32262-BTC-066621	14	3834069	6
ARS-BFGL-NGS-115947	14	3865962	7
Hapmap30091-BTC-005211	14	3940998	7
ARS-BFGL-BAC-24839	14	3993200	2
ARS-BFGL-NGS-114178	14	4013539	1
Hapmap51646-BTA-86764	14	4302229	1
ARS-BFGL-NGS-88263	14	4332672	1
UA-IFASA-9107	14	4356232	1
Hapmap31968-BTC-056754	14	4399113	1
Hapmap30451-BTC-056740	14	4441641	1
Hapmap31643-BTC-056500	14	4540075	1
Hapmap32486-BTC-056478	14	4572789	1
UA-IFASA-6370	14	4619625	1
ARS-BFGL-NGS-95830	14	4665140	1
Hapmap24177-BTC-049968	14	5039059	1
Hapmap51078-BTA-87682	14	5064063	1
ARS-BFGL-NGS-55227	14	5085416	1
ARS-BFGL-NGS-113706	14	5117434	1
Hapmap32236-BTC-049785	14	5139498	1
Hapmap27091-BTC-048823	14	5356988	1
Hapmap23851-BTC-048718	14	5387836	1
ARS-BFGL-NGS-115374	14	5425711	1
Hapmap32472-BTC-048294	14	5452336	1
UA-IFASA-7408	14	5475572	1
ARS-BFGL-BAC-18370	14	7812530	1
ARS-BFGL-NGS-78917	14	7834895	1
UA-IFASA-7842	14	7857977	2
Hapmap31565-BTC-007750	14	7882481	2
ARS-BFGL-BAC-20850	14	7928144	2
Hapmap30097-BTC-007678	14	7969429	1
BTB-01779799	14	23573147	1
Hapmap46735-BTA-86653	14	23614077	1
ARS-BFGL-NGS-44032	14	23637669	1
Hapmap50664-BTA-34279	14	23671620	1
Hapmap33279-BTC-012214	14	51668756	1
Hapmap26539-BTC-012199	14	51691117	1
Hapmap32435-BTC-012188	14	51713166	1
BTB-01075462	14	58241958	1
BTA-110835-no-rs	14	58301731	1
ARS-BFGL-NGS-31720	14	64742564	1
ARS-BFGL-NGS-40093	14	64817990	1
ARS-BFGL-NGS-82976	14	64853813	1
ARS-BFGL-BAC-20948	14	74282256	1
ARS-BFGL-NGS-118465	14	74320175	1
ARS-BFGL-BAC-19843	14	76386977	1
UA-IFASA-9372	14	76407318	1
UA-IFASA-5839	14	76445221	1
BTB-00607164	15	56499795	1
BTA-37134-no-rs	15	56526604	1
ARS-BFGL-NGS-40608	15	75499411	1
ARS-BFGL-NGS-14315	15	75522649	1
ARS-BFGL-NGS-23449	15	75548492	1
ARS-BFGL-NGS-31754	15	75598817	1
ARS-BFGL-NGS-23900	15	75646485	1
ARS-BFGL-NGS-38254	15	75681727	1
ARS-BFGL-NGS-119752	15	75711345	1
ARS-BFGL-NGS-44706	15	75771011	1
ARS-BFGL-NGS-25994	15	75798314	1
ARS-BFGL-NGS-114766	15	75826865	1
ARS-BFGL-NGS-39449	15	75847510	1
BTB-00616558	15	75875500	1
ARS-BFGL-NGS-1045	15	75929804	1
ARS-BFGL-NGS-30110	15	76006471	1
ARS-BFGL-NGS-3375	15	76061120	1
INRA-736	15	76143504	1
ARS-BFGL-NGS-28379	15	76177609	1
BTB-00616938	15	76249926	1
BTB-00616941	15	76281568	1
BTB-00616964	15	76310565	1
BTB-00616981	15	76341267	1
INRA-748	15	76384205	1
Hapmap44683-BTA-37717	15	76426981	1
ARS-BFGL-NGS-106982	15	76602650	1
BTA-37724-no-rs	15	76629506	1
INRA-764	15	76760662	1
BTB-00617241	15	76781860	1
ARS-BFGL-NGS-74663	15	76803986	1
ARS-BFGL-NGS-77091	15	76834507	1
ARS-BFGL-NGS-12519	15	76873910	1
ARS-BFGL-NGS-115316	15	76926261	1
ARS-BFGL-NGS-109896	15	76976312	1
UA-IFASA-7303	15	77018107	1
ARS-BFGL-NGS-2927	15	77064924	1
ARS-BFGL-NGS-21869	15	77097909	1
BTA-37768-no-rs	15	77125889	1
ARS-BFGL-NGS-115168	15	77151019	1
ARS-BFGL-NGS-77642	15	77339837	1
Hapmap40418-BTA-37758	15	77389166	1
UA-IFASA-4359	15	77489176	1
ARS-BFGL-NGS-113995	15	77550055	1
ARS-BFGL-NGS-17257	15	77583949	1
INRA-731	15	77605914	1
ARS-BFGL-NGS-102796	15	77635349	1
Hapmap24247-BTA-130272	15	77693328	1
BTB-00617870	15	77763485	1
BTA-37741-no-rs	15	77789700	1
ARS-BFGL-NGS-102395	15	77837175	1
BTB-00618478	15	77893602	1
ARS-BFGL-NGS-46908	15	78102191	1
ARS-BFGL-NGS-41808	15	78126486	1
Hapmap42192-BTA-37799	15	78182163	1
INRA-754	15	78249734	1
ARS-BFGL-NGS-111783	15	78276310	1
ARS-USMARC-Parent-DQ866818-rs29011701	15	78342209	1
UA-IFASA-5162	15	78342210	1
BTB-02028015	15	78382415	1
ARS-BFGL-NGS-88377	15	78409023	1
Hapmap51931-BTA-118777	15	78434364	1
Hapmap42719-BTA-90157	15	78461370	1
BTB-01928584	15	78586289	1
BTA-26651-no-rs	15	78608605	1
BTA-90467-no-rs	15	78627269	1
BTB-01740273	15	78673008	1
BTB-01749101	15	78764622	1
BTB-01920239	15	78887673	1
ARS-BFGL-NGS-69079	15	79042053	1
BTB-02093045	15	79191196	1
BTB-02096198	15	79240060	1
BTB-00620646	15	79306015	1
BTB-02012820	15	79340262	1
UA-IFASA-8132	16	30168995	1
Hapmap40684-BTA-16356	16	30203519	1
ARS-BFGL-NGS-112854	16	30233163	1
ARS-BFGL-NGS-117723	16	30275063	1
BTB-00634841	16	38754817	1
ARS-BFGL-NGS-84156	16	38804339	1
Hapmap50200-BTA-106536	16	67710804	1
ARS-BFGL-BAC-35338	16	67741223	1
ARS-BFGL-NGS-56071	16	67763580	1
ARS-BFGL-NGS-87239	17	6620715	1
ARS-BFGL-NGS-79791	17	6664898	1
ARS-BFGL-NGS-4064	17	6686523	1
ARS-BFGL-NGS-30159	17	6707893	1
ARS-BFGL-NGS-114860	17	22436064	1
Hapmap57269-ss46526874	17	54977116	1
BTA-41091-no-rs	17	55025966	1
BTB-00685005	17	65525474	1
ARS-BFGL-NGS-114034	17	65597246	1
ARS-BFGL-NGS-116026	17	72280774	1
ARS-BFGL-NGS-54034	17	72324382	1
ARS-BFGL-NGS-67597	17	73412901	1
ARS-BFGL-NGS-112820	17	73433635	1
ARS-BFGL-NGS-23779	17	73481188	1
Hapmap54730-rs29023634	18	8228418	1
ARS-BFGL-NGS-107806	18	8265198	1
BTA-44443-no-rs	18	8291183	1
ARS-BFGL-NGS-101113	18	8319607	1
ARS-BFGL-NGS-2638	18	16753602	2
Hapmap39998-BTA-42612	18	16858980	2
BTB-00704089	18	16897956	2
ARS-BFGL-NGS-88357	18	30851000	1
BTA-42945-no-rs	18	30893606	1
BTB-01443335	18	30939814	1
Hapmap43849-BTA-42947	18	30999522	1
ARS-BFGL-NGS-37980	18	41907693	1
Hapmap59019-rs29021918	18	41938134	1
ARS-BFGL-NGS-36501	18	42034118	1
ARS-BFGL-NGS-107405	18	65119011	1
BTB-01712706	18	65163578	1
ARS-BFGL-NGS-32605	18	65210137	1
ARS-BFGL-NGS-14641	19	21446144	1
ARS-BFGL-NGS-78426	19	21473836	1
ARS-BFGL-NGS-62273	19	21500757	1
ARS-BFGL-NGS-65339	19	39158942	1
BTA-45668-no-rs	19	46696680	3
BTB-00756923	19	46733407	3
Hapmap42216-BTA-45665	19	46765854	2
ARS-BFGL-NGS-27636	19	58732295	1
BTA-103355-no-rs	19	58771331	1
ARS-BFGL-NGS-71052	19	58810992	1
ARS-BFGL-NGS-110654	19	60131775	1
ARS-BFGL-NGS-12196	19	60156964	1
ARS-BFGL-NGS-32005	20	9516712	1
Hapmap59077-rs29017458	20	9574155	1
BTB-01482697	20	9613755	1
Hapmap49640-BTA-51449	20	9645779	1
ARS-BFGL-NGS-65373	20	23796903	1
ARS-BFGL-NGS-41033	20	23819241	1
ARS-BFGL-NGS-100549	20	23922130	1
Hapmap43594-BTA-50052	20	24019852	1
Hapmap52000-BTA-50053	20	24052804	1
ARS-BFGL-BAC-35584	20	24132308	1
Hapmap46111-BTA-95461	20	24165454	1
Hapmap50712-BTA-50068	20	24231065	1
BTA-95455-no-rs	20	24260289	1
ARS-BFGL-NGS-22775	20	24288131	1
ARS-BFGL-NGS-52704	20	24325313	1
ARS-BFGL-NGS-17077	20	24472922	1
Hapmap49634-BTA-50049	20	24564546	1
ARS-USMARC-Parent-DQ990835-rs29012811	20	24571880	1
Hapmap54749-rs29013716	20	24608540	1
ARS-BFGL-NGS-3231	20	24631137	1
ARS-BFGL-NGS-5131	20	24664009	1
ARS-BFGL-NGS-47493	20	24750236	1
ARS-BFGL-NGS-118381	20	24787886	1
ARS-BFGL-NGS-83738	20	24873327	1
Hapmap57436-rs29017098	20	24894997	1
Hapmap55628-rs29011426	20	24919925	1
Hapmap47230-BTA-27297	20	25171854	1
Hapmap48670-BTA-16740	20	25295738	1
BTA-88011-no-rs	20	25421960	1
BTA-88016-no-rs	20	25443484	1
BTA-88001-no-rs	20	25465110	1
Hapmap41393-BTA-96579	20	25621899	1
Hapmap31141-BTA-150972	20	25661552	1
BTA-96575-no-rs	20	25686207	1
Hapmap46265-BTA-96586	20	25709287	1
Hapmap54419-rs29027617	20	25738312	1
ARS-BFGL-BAC-36190	20	25814937	1
ARS-BFGL-NGS-102895	20	25864051	1
BTA-59647-no-rs	20	25902092	1
ARS-BFGL-NGS-22892	20	25927717	1
BTA-80343-no-rs	20	26080257	1
Hapmap53329-rs29023196	20	26144289	1
Hapmap48627-BTA-116578	20	26184618	1
ARS-BFGL-NGS-108866	20	26229149	1
Hapmap57997-rs29022923	20	26330588	1
ARS-BFGL-NGS-30073	20	26359053	1
Hapmap41280-BTA-50090	20	26416376	1
BTA-50087-no-rs	20	26439873	1
Hapmap53904-rs29027565	20	26468855	1
ARS-BFGL-NGS-113565	20	26533180	1
ARS-BFGL-NGS-18978	20	26555886	1
ARS-BFGL-NGS-89404	20	26581660	1
BTA-50084-no-rs	20	26668665	1
Hapmap43278-BTA-50082	20	26897274	1
Hapmap48366-BTA-50080	20	26966402	1
ARS-BFGL-NGS-107555	20	27004955	1
ARS-BFGL-NGS-38132	20	27037215	1
ARS-BFGL-NGS-93510	20	27139010	1
BTA-50076-no-rs	20	27173166	1
Hapmap56230-rs29025779	20	27244816	1
ARS-BFGL-NGS-42028	20	27351673	1
ARS-BFGL-NGS-110286	20	27397591	1
ARS-BFGL-NGS-107265	20	27469149	1
ARS-BFGL-BAC-36198	20	27558726	1
ARS-BFGL-NGS-20700	20	27669913	1
ARS-BFGL-NGS-14398	20	28019328	1
ARS-BFGL-NGS-12319	20	28058891	1
Hapmap35442-SCAFFOLD130042_46213	20	28091657	1
ARS-BFGL-NGS-58033	20	28126087	1
ARS-BFGL-NGS-101060	20	28189155	1
ARS-BFGL-NGS-100888	20	28288591	1
ARS-BFGL-NGS-31361	20	28328058	1
Hapmap33504-BTA-154919	20	28458537	1
Hapmap39752-BTA-50132	20	28640585	1
BTA-50131-no-rs	20	28665904	1
Hapmap61047-rs29018884	20	28825167	1
Hapmap26391-BTA-135045	20	28893770	1
BTA-50152-no-rs	20	28953138	1
ARS-BFGL-NGS-1287	20	29017274	1
Hapmap43595-BTA-50145	20	29110848	1
BTA-50144-no-rs	20	29131963	1
ARS-BFGL-BAC-36217	20	29212243	1
Hapmap50988-BTA-50138	20	29240614	1
Hapmap51687-BTA-114691	20	29368688	1
ARS-BFGL-NGS-54785	20	29911598	1
Hapmap39753-BTA-50189	20	29950415	1
Hapmap53513-rs29024419	20	30008161	1
ARS-BFGL-NGS-16297	20	31885677	2
Hapmap48202-BTA-118947	20	31963957	2
BTA-84181-no-rs	20	33559232	1
Hapmap49340-BTA-84175	20	33590708	1
ARS-BFGL-NGS-65409	20	41632503	1
ARS-BFGL-NGS-93652	20	41682708	1
BTA-110053-no-rs	20	41712253	1
Hapmap40754-BTA-50982	20	65439074	1
ARS-BFGL-NGS-2085	20	65480495	1
ARS-BFGL-NGS-28540	20	65519178	1
ARS-BFGL-NGS-59120	20	65552857	1
Hapmap54252-rs29018304	20	65586089	1
ARS-BFGL-NGS-119910	20	65615296	1
ARS-BFGL-NGS-111615	20	65645982	1
ARS-BFGL-NGS-17110	20	65680218	1
ARS-BFGL-NGS-38851	20	65719276	1
BTB-00792841	20	65762166	1
ARS-BFGL-NGS-1821	20	65813279	1
Hapmap51601-BTA-50997	20	65856054	1
ARS-BFGL-NGS-117915	20	65915698	1
BTA-51017-no-rs	20	66033276	1
ARS-BFGL-NGS-47683	20	66063593	1
BTB-00793280	20	66093039	1
ARS-BFGL-NGS-69163	20	66123115	1
ARS-BFGL-BAC-36223	20	66150425	1
ARS-BFGL-NGS-33139	20	66176432	1
ARS-BFGL-NGS-112060	20	66236807	1
Hapmap23753-BTA-135329	20	66278762	1
BTA-18321-no-rs	20	66423918	1
Hapmap39839-BTA-51097	20	66506635	1
ARS-BFGL-NGS-113627	20	66536518	1
BTB-00795900	20	66592627	1
ARS-BFGL-NGS-17058	20	66704673	1
Hapmap48796-BTA-51083	20	66741658	1
ARS-BFGL-NGS-104203	20	66805466	1
ARS-BFGL-NGS-112417	20	66831818	1
ARS-BFGL-NGS-37649	20	66883909	1
BTB-01138585	20	66914683	1
BTA-96271-no-rs	20	66952496	1
ARS-BFGL-NGS-17585	20	66976232	1
BTB-01919542	20	67000009	1
BTA-95661-no-rs	20	67039328	1
ARS-BFGL-NGS-1814	20	67068489	1
ARS-BFGL-BAC-36856	20	67096442	1
ARS-BFGL-NGS-109457	20	67112194	1
Hapmap57690-rs29017322	20	67147947	1
ARS-BFGL-NGS-118815	20	67196355	1
BTA-96274-no-rs	20	67216718	1
Hapmap60255-rs29015880	20	67353121	1
Hapmap40095-BTA-96280	20	67415443	1
ARS-BFGL-NGS-110376	20	67452398	1
ARS-BFGL-NGS-40385	20	67484834	1
Hapmap38992-BTA-96283	20	67508737	1
ARS-BFGL-NGS-112425	20	67545546	1
ARS-BFGL-NGS-96829	20	67605990	1
Hapmap39838-BTA-51076	20	67627039	1
ARS-BFGL-NGS-79911	20	67677878	1
ARS-BFGL-NGS-22583	20	67701920	1
UA-IFASA-2048	20	67734651	1
BTB-00795527	20	67781704	1
ARS-BFGL-NGS-36042	20	67837119	1
BTB-00795368	20	67867160	1
ARS-BFGL-NGS-69670	20	67898768	1
BTB-00795326	20	67939171	1
ARS-BFGL-NGS-26451	20	67979533	1
ARS-BFGL-NGS-71821	20	68043958	1
ARS-BFGL-NGS-110888	20	68108945	1
ARS-BFGL-NGS-6953	20	68129006	1
ARS-BFGL-BAC-36831	20	68154027	1
BTB-00794669	20	68178552	1
BTB-00794644	20	68203195	1
BTB-00794487	20	68283931	1
Hapmap53282-rs29015736	20	68314976	1
Hapmap43283-BTA-51056	20	68354060	1
BTA-96045-no-rs	20	68420962	1
ARS-BFGL-NGS-40554	20	68442406	1
ARS-BFGL-NGS-105980	20	68464175	1
Hapmap49387-BTA-96039	20	68534261	1
ARS-BFGL-NGS-111832	20	68554983	1
Hapmap40051-BTA-122171	20	68596327	1
ARS-BFGL-NGS-96984	20	68624755	1
ARS-BFGL-BAC-36834	20	68655675	1
BTA-23524-no-rs	20	68742405	1
BTB-01327500	20	68776666	1
ARS-BFGL-NGS-40598	20	68838387	1
Hapmap48665-BTA-16217	20	68899651	1
BTB-00705661	20	68925211	1
ARS-BFGL-NGS-102633	20	68951508	1
ARS-BFGL-NGS-118305	20	68975427	1
ARS-BFGL-NGS-30119	20	69026356	1
ARS-BFGL-NGS-112289	20	69065802	1
ARS-BFGL-NGS-91119	20	69096094	1
Hapmap49039-BTA-116356	20	69167427	1
ARS-BFGL-NGS-117373	20	69193729	1
Hapmap38839-BTA-51129	20	69232047	1
ARS-BFGL-NGS-39295	20	69265249	1
ARS-BFGL-NGS-53579	20	69288550	1
ARS-BFGL-NGS-38061	20	69341094	1
ARS-BFGL-NGS-24736	20	69365671	1
Hapmap51602-BTA-51147	20	69386599	1
ARS-BFGL-BAC-36852	20	69419206	1
ARS-BFGL-NGS-35280	21	33037029	1
Hapmap40367-BTA-73682	21	33076421	1
ARS-BFGL-NGS-12511	21	33187525	1
ARS-BFGL-NGS-27323	21	33267181	1
ARS-BFGL-NGS-89251	21	33370896	1
ARS-BFGL-NGS-112667	21	33466028	1
ARS-BFGL-BAC-34557	21	33553615	1
BTB-01376888	21	33666325	1
ARS-BFGL-NGS-24846	21	33716498	1
ARS-BFGL-NGS-35082	21	33741515	1
Hapmap53631-rs29015146	21	33844730	1
BTB-00815656	21	33868765	1
ARS-BFGL-NGS-90201	21	33897454	1
ARS-BFGL-NGS-27646	21	33923164	1
ARS-BFGL-NGS-41574	21	33982966	1
BTB-00815539	21	34018769	1
BTA-52094-no-rs	21	34087462	1
ARS-BFGL-NGS-97820	21	34118633	1
ARS-BFGL-NGS-25171	21	34162313	1
ARS-BFGL-NGS-43635	21	42546642	1
Hapmap60703-rs29010376	21	42582881	1
ARS-BFGL-NGS-7344	21	42702373	1
BTA-96707-no-rs	21	42766668	1
ARS-BFGL-NGS-10594	21	42880291	1
Hapmap59970-rs29026939	21	42906062	1
ARS-BFGL-BAC-29183	21	42932999	1
Hapmap42487-BTA-26592	21	42955287	1
ARS-BFGL-NGS-32636	21	42988113	1
ARS-BFGL-NGS-23813	21	43031914	1
BTA-26609-no-rs	21	43105129	1
BTB-01102651	21	43146358	1
Hapmap49357-BTA-87614	21	43174462	1
Hapmap59246-rs29020402	21	57472802	1
ARS-BFGL-NGS-68709	21	57512578	1
BTA-52592-no-rs	21	57573488	1
Hapmap39792-BTA-95367	21	63009392	1
ARS-BFGL-NGS-75316	21	63124045	1
ARS-BFGL-NGS-37996	21	63805123	1
Hapmap41014-BTA-52933	21	63888113	1
Hapmap41013-BTA-52932	21	63937115	1
ARS-BFGL-NGS-53193	22	4744298	1
UA-IFASA-4584	22	4827106	1
ARS-BFGL-NGS-105966	23	29058544	1
Hapmap40502-BTA-17475	23	29094169	1
ARS-BFGL-NGS-110774	23	29305663	1
ARS-BFGL-NGS-96241	23	29347180	1
ARS-BFGL-NGS-95687	23	29368535	1
ARS-BFGL-NGS-59981	23	29395930	1
ARS-BFGL-NGS-38483	23	29440989	1
ARS-BFGL-BAC-35219	23	29471875	1
Hapmap22709-BTA-137286	23	29516693	1
Hapmap48171-BTA-106952	23	36084911	1
BTA-106954-no-rs	23	36122791	1
ARS-BFGL-NGS-83192	23	36157580	1
ARS-BFGL-NGS-62081	23	37925478	1
ARS-BFGL-NGS-119445	25	34085125	1
Hapmap54723-rs29023089	25	34105216	1
Hapmap41913-BTA-60271	25	39946587	1
BTB-00920216	26	3298243	1
ARS-BFGL-NGS-102718	26	3360804	1
BTA-08775-rs29022332	26	11561997	1
ARS-BFGL-NGS-14	26	33955990	1
BTA-61348-no-rs	26	34013355	1
Hapmap48410-BTA-61358	26	34062984	1
ARS-BFGL-NGS-94552	26	35155123	1
ARS-BFGL-NGS-4593	26	35322093	1
ARS-BFGL-NGS-83234	26	35386205	1
ARS-BFGL-NGS-109668	26	35501707	1
BTA-61224-no-rs	26	35526550	1
Hapmap42605-BTA-61330	26	35559419	1
Hapmap50419-BTA-61332	26	35634510	1
ARS-BFGL-NGS-111633	26	35722231	1
Hapmap32845-BTA-152047	26	35764694	1
BTB-01154553	26	36133679	1
Hapmap31234-BTA-99590	26	36179863	1
Hapmap51107-BTA-99604	26	36233377	1
BTA-11000-no-rs	26	36310482	1
ARS-BFGL-NGS-100092	26	36361457	1
BTB-00283181	26	36451685	1
Hapmap60760-rs29011138	26	36500351	1
ARS-BFGL-NGS-40939	26	36551538	2
BTA-77888-no-rs	26	36615065	2
BTA-99472-no-rs	26	36704855	1
ARS-BFGL-NGS-116502	26	36736973	1
Hapmap58322-rs29013674	26	36806927	1
ARS-BFGL-NGS-36795	26	36834450	1
ARS-BFGL-NGS-33634	26	36882151	1
BTA-61435-no-rs	26	36918295	1
ARS-BFGL-NGS-104620	26	36979333	1
BTA-21547-no-rs	26	37013762	1
BTB-01314304	26	37064379	1
ARS-BFGL-NGS-12828	26	37094195	1
ARS-BFGL-NGS-40727	26	37123806	1
ARS-BFGL-NGS-8275	26	37278413	1
BTA-93417-no-rs	26	37314719	1
UA-IFASA-9391	26	37373508	1
ARS-BFGL-NGS-115227	26	37408447	1
ARS-BFGL-NGS-33292	26	37440547	1
BTA-61460-no-rs	26	37460670	1
ARS-BFGL-NGS-11526	26	37486066	1
ARS-BFGL-NGS-7574	26	37511371	1
ARS-BFGL-NGS-43058	26	37536046	1
Hapmap41034-BTA-61477	26	37596144	1
ARS-BFGL-NGS-24786	26	37776089	1
ARS-BFGL-NGS-53731	26	37801878	1
ARS-BFGL-NGS-106632	26	37843935	1
ARS-BFGL-NGS-95833	26	37864973	1
ARS-BFGL-NGS-107207	26	37934053	1
ARS-BFGL-NGS-105524	26	37961093	1
UA-IFASA-9376	26	37982080	1
BTB-00942520	26	38018318	1
Hapmap38332-BTA-61490	26	38048861	1
ARS-BFGL-NGS-100468	26	38122048	1
Hapmap57696-rs29024036	26	38184971	1
Hapmap58513-rs29024371	26	38223867	1
ARS-BFGL-NGS-117047	26	38246336	1
ARS-BFGL-NGS-114316	26	38280509	1
ARS-USMARC-Parent-EF034086-no-rs	26	38309859	1
Hapmap35000-BES9_Contig272_944	26	38309860	1
BTA-10577-no-rs	26	38353877	1
ARS-BFGL-NGS-114564	26	38480606	1
ARS-BFGL-NGS-12990	26	38519864	1
BTA-61502-no-rs	26	38661474	1
Hapmap31761-BTA-138979	26	38738259	1
ARS-BFGL-NGS-96701	26	38830002	1
ARS-BFGL-NGS-39928	26	38883829	1
ARS-BFGL-NGS-114768	26	38959388	1
Hapmap50053-BTA-61516	26	39018261	1
ARS-BFGL-NGS-1051	26	39114404	1
ARS-BFGL-NGS-111911	26	39167155	1
ARS-BFGL-NGS-113216	26	39267843	1
ARS-BFGL-NGS-61317	26	39335884	2
ARS-BFGL-NGS-100107	26	39367523	2
ARS-BFGL-NGS-115002	26	39391108	2
Hapmap42736-BTA-93531	26	39417271	2
BTA-93527-no-rs	26	39437807	2
ARS-BFGL-NGS-84251	26	39498894	1
ARS-BFGL-NGS-66701	26	39605329	1
ARS-BFGL-NGS-5121	26	39639374	1
DPI-21	26	39720949	1
ARS-BFGL-NGS-46579	26	39777201	1
Hapmap48829-BTA-61554	26	39803128	1
Hapmap8756-BTA-61552	26	39897195	1
ARS-BFGL-NGS-39572	26	40041010	1
ARS-BFGL-NGS-17213	26	40091979	1
ARS-BFGL-NGS-10035	26	40112427	1
ARS-BFGL-NGS-103038	26	40146093	1
ARS-BFGL-NGS-116960	26	40266475	1
ARS-BFGL-NGS-35758	26	40310048	1
DPI-59	26	40510930	1
ARS-BFGL-NGS-115729	26	40547062	1
ARS-BFGL-NGS-64085	26	40592998	1
BTA-100861-no-rs	26	40780925	1
ARS-BFGL-NGS-110794	26	41000395	1
ARS-BFGL-NGS-23638	26	41251502	1
Hapmap36060-SCAFFOLD71490_809	26	41287298	1
ARS-BFGL-NGS-111901	26	41316612	1
BTB-00942916	26	41363306	1
ARS-BFGL-NGS-110207	26	41451573	1
ARS-BFGL-NGS-10498	26	41544825	1
Hapmap46715-BTA-61583	26	41625530	1
ARS-BFGL-NGS-119107	26	41682757	1
ARS-BFGL-NGS-118654	26	41707475	1
ARS-BFGL-NGS-3988	26	41728580	1
Hapmap52045-rs29025349	26	41785126	1
Hapmap24499-BTA-61679	26	41836661	1
BTA-61672-no-rs	26	41876248	1
BTB-00943770	26	41920349	1
ARS-BFGL-NGS-33804	26	41950046	1
ARS-BFGL-NGS-27004	26	42002595	1
DPI-31	26	42064680	1
BTA-61650-no-rs	26	42091179	1
ARS-BFGL-NGS-106897	26	42196591	1
Hapmap24713-BTA-61641	26	42273965	2
ARS-BFGL-NGS-111767	26	42311213	2
ARS-BFGL-NGS-5157	26	42419138	1
ARS-BFGL-NGS-32551	26	42514427	1
Hapmap43307-BTA-61631	26	42551644	1
BTA-61698-no-rs	26	42577973	1
ARS-BFGL-NGS-104104	26	42612304	1
ARS-BFGL-NGS-101156	26	42645164	1
ARS-BFGL-NGS-35662	26	42667030	1
ARS-BFGL-NGS-24375	26	42689722	1
ARS-BFGL-NGS-28346	26	42712420	1
ARS-BFGL-NGS-109765	26	42765946	1
Hapmap49679-BTA-61690	26	42802837	1
BTA-61688-no-rs	26	42847107	1
UA-IFASA-5698	26	42913719	1
ARS-BFGL-NGS-107539	26	42943732	1
INRA-573	26	43017057	1
ARS-BFGL-NGS-62648	26	43056656	1
ARS-BFGL-NGS-108850	26	43145855	1
ARS-BFGL-NGS-86712	26	43203920	1
ARS-BFGL-NGS-30945	26	43330457	1
Hapmap39279-BTA-61630	26	43372479	1
ARS-BFGL-NGS-117950	26	43454816	2
Hapmap56940-ss46526045	26	43529109	2
ARS-BFGL-NGS-78988	26	43554687	2
ARS-BFGL-NGS-42155	26	43593267	1
Hapmap38686-BTA-61607	26	43685563	1
Hapmap52062-rs29027270	26	43849120	1
ARS-BFGL-NGS-33236	26	43876177	1
BTA-52296-no-rs	26	43897857	1
ARS-BFGL-NGS-26482	26	43960607	1
ARS-BFGL-NGS-7971	26	44022544	1
ARS-BFGL-NGS-20623	26	44057145	1
ARS-BFGL-NGS-115563	26	44079534	1
ARS-BFGL-NGS-13960	26	44129542	1
ARS-BFGL-NGS-15401	26	44172219	1
ARS-BFGL-NGS-36907	26	44210363	1
ARS-BFGL-NGS-81799	26	44321378	1
ARS-BFGL-NGS-19663	26	44351313	1
ARS-BFGL-NGS-32861	26	44375172	1
ARS-BFGL-NGS-117809	26	44399074	1
ARS-BFGL-NGS-1638	26	44493220	1
ARS-BFGL-NGS-30855	26	44538174	1
Hapmap58261-rs29024872	26	44638839	1
Hapmap41566-BTA-52258	26	44693967	1
ARS-BFGL-NGS-14909	26	44752375	1
ARS-BFGL-NGS-117756	26	44783268	1
ARS-BFGL-NGS-36401	26	44875579	1
ARS-BFGL-NGS-105005	26	44946205	1
BTA-61707-no-rs	26	44966246	1
ARS-BFGL-NGS-110216	26	44988771	1
ARS-BFGL-NGS-30392	26	45055706	1
ARS-BFGL-NGS-114114	26	45089516	1
ARS-BFGL-NGS-109850	26	45117474	1
ARS-BFGL-NGS-92931	26	45141170	1
ARS-BFGL-NGS-8172	26	45166082	1
ARS-BFGL-NGS-73559	26	45241517	1
Hapmap39232-BTA-61724	26	45324604	1
BTA-61761-no-rs	26	45351672	1
Hapmap43308-BTA-61764	26	45408674	1
UA-IFASA-7436	26	45431633	1
UA-IFASA-1706	26	45494871	1
ARS-BFGL-NGS-5906	26	45526493	1
BTA-103482-no-rs	26	45548936	1
ARS-BFGL-NGS-100011	26	45573325	1
ARS-BFGL-NGS-42220	26	45663858	1
ARS-BFGL-NGS-39674	26	45718783	1
ARS-BFGL-NGS-110733	26	45751391	1
BTA-61751-no-rs	26	45821350	1
BTA-61758-no-rs	26	45862563	1
ARS-BFGL-NGS-86952	26	45942550	1
BTA-61759-no-rs	26	45963991	1
Hapmap41037-BTA-61760	26	46057123	1
BTA-62900-no-rs	27	8670425	1
ARS-BFGL-NGS-65880	27	8703499	1
Hapmap44653-BTA-62922	27	8738720	1
Hapmap43312-BTA-62851	27	39404403	1
ARS-BFGL-NGS-108131	27	39494785	1
ARS-BFGL-NGS-45799	28	18721953	1
BTB-01681889	28	18808433	1
ARS-BFGL-NGS-108719	28	34512595	1
ARS-BFGL-NGS-57340	28	34543421	1
ARS-BFGL-NGS-34053	28	34607993	1
BTA-95963-no-rs	28	35981582	1
ARS-BFGL-NGS-76396	29	10017451	1
ARS-BFGL-NGS-103971	29	10042275	1
Hapmap43905-BTA-66358	29	10075286	1
ARS-BFGL-NGS-102434	29	10101569	1
ARS-BFGL-NGS-67211	29	10162197	1
ARS-BFGL-NGS-118646	29	10194831	1
Hapmap49260-BTA-66294	29	10243574	1
ARS-BFGL-NGS-51329	29	10278512	1
Hapmap38517-BTA-66158	29	10345954	1
Hapmap40784-BTA-66134	29	10406174	1
UA-IFASA-7512	29	10451993	1
BTB-00827745	29	10501056	1
Hapmap41051-BTA-66390	29	10557764	1
UA-IFASA-8815	29	10632906	1
ARS-BFGL-NGS-117620	29	10653030	1
BTA-66391-no-rs	29	10707086	1
UA-IFASA-6374	29	10739580	1
Hapmap43646-BTA-66397	29	10763272	1
BTB-01004775	29	10894548	1
ARS-BFGL-NGS-115799	29	10929513	1
UA-IFASA-7464	29	11024560	1
BTA-66539-no-rs	29	11048101	1
BTB-01005137	29	11097203	1
ARS-BFGL-NGS-107341	29	11184118	1
UA-IFASA-7147	29	11254661	1
ARS-BFGL-NGS-37496	29	11277584	1
BTA-66563-no-rs	29	11298082	1
ARS-BFGL-NGS-16837	29	11320001	1
BTB-01005676	29	11374771	1
ARS-BFGL-NGS-67161	29	11448260	1
ARS-BFGL-NGS-101192	29	11498159	1
ARS-BFGL-NGS-25195	29	11545030	1
ARS-BFGL-NGS-18625	29	11599480	1
Hapmap48944-BTA-91593	29	11626227	1
BTB-01006241	29	11658245	2
ARS-BFGL-NGS-90023	29	11772787	1

## Sheet: scs
SNP_NAME	Chromosome	Position	QTL_COUNT
Hapmap55642-rs29027263	1	11478451	1
BTA-29334-no-rs	1	11498896	1
Hapmap41715-BTA-100026	1	50441311	1
BTB-00022097	1	50531107	1
BTB-00022142	1	50555210	1
BTB-01165120	1	50586005	1
BTB-01165109	1	50631825	1
ARS-BFGL-NGS-114203	1	142836745	1
BTB-00067063	1	142858810	1
UA-IFASA-3744	1	142882661	1
ARS-BFGL-NGS-112657	1	144230610	1
ARS-BFGL-NGS-118821	1	144271780	1
ARS-BFGL-NGS-10924	1	144378177	1
ARS-BFGL-NGS-34751	1	144405312	1
BTA-86187-no-rs	2	83729116	1
BTA-86188-no-rs	2	83750115	1
BTA-86190-no-rs	2	83792124	1
Hapmap34302-BES7_Contig241_1853	2	83842904	1
Hapmap33855-BES7_Contig421_544	2	83879823	1
Hapmap55553-ss46526243	2	83913947	1
Hapmap47970-BTA-48811	2	110085855	3
ARS-BFGL-NGS-110823	2	110149193	3
ARS-BFGL-NGS-108614	2	110209785	3
Hapmap52537-rs29011369	2	120030168	1
BTB-00113596	2	120082596	1
ARS-BFGL-NGS-94004	2	120114585	1
BTB-00113625	2	120138547	1
Hapmap40249-BTA-49086	2	120168468	1
ARS-BFGL-NGS-101964	2	125061996	1
ARS-BFGL-NGS-4641	2	125085917	1
ARS-BFGL-NGS-7800	2	125107407	1
Hapmap40897-BTA-118409	2	125174182	1
Hapmap29048-BTA-157271	2	125201300	1
Hapmap53735-rs29018102	3	27014668	1
Hapmap48174-BTA-108346	3	27047280	1
BTA-108345-no-rs	3	27073080	1
BTA-67090-no-rs	3	29829188	1
Hapmap48432-BTA-67079	3	29868905	1
Hapmap54189-rs29022505	3	29921988	1
ARS-BFGL-NGS-90407	3	29967673	1
ARS-BFGL-NGS-111848	3	30009569	1
Hapmap61088-rs29011278	3	88184837	1
ARS-BFGL-NGS-34027	3	88295901	1
Hapmap47805-BTA-101148	3	88325881	1
Hapmap41719-BTA-101147	3	88349107	1
BTB-00158983	3	120215400	1
BTA-69614-no-rs	3	120296406	1
ARS-BFGL-NGS-54891	3	120327632	1
ARS-BFGL-NGS-1337	3	120356181	1
BTB-00158861	3	120390899	1
BTB-00170935	4	28199312	1
Hapmap59743-rs29017061	4	28239399	1
BTB-00170854	4	28263523	1
BTB-00170785	4	28312331	1
BTB-00170600	4	28345673	1
BTA-72745-no-rs	4	28380976	1
Hapmap46191-BTA-101479	4	82824273	1
BTB-01162076	4	82920744	1
BTB-01162099	4	82961319	1
BTA-89872-no-rs	4	83032965	1
Hapmap41721-BTA-101476	4	83055378	1
BTB-01162263	4	83077261	1
BTA-101478-no-rs	4	83099657	1
ARS-BFGL-NGS-24833	4	83151174	1
Hapmap50541-BTA-101489	4	83205717	1
BTB-01162427	4	83237983	1
BTA-101495-no-rs	4	83272844	1
ARS-BFGL-NGS-40249	4	108012522	1
ARS-BFGL-NGS-111109	5	26705641	1
Hapmap31771-BTA-142898	5	26752706	1
ARS-BFGL-NGS-116514	5	26809061	1
Hapmap30819-BTA-142899	5	26855330	1
ARS-BFGL-NGS-100276	5	27114511	1
BTA-105595-no-rs	5	27138814	1
ARS-BFGL-NGS-112212	5	27163141	1
ARS-BFGL-NGS-10291	5	27223980	1
ARS-BFGL-NGS-77906	5	27244977	1
Hapmap51042-BTA-73045	5	27291073	1
ARS-BFGL-NGS-72504	5	27317733	1
ARS-BFGL-NGS-101539	5	27340133	1
BTA-73025-no-rs	5	27433607	1
Hapmap53250-rs29027200	5	27675107	1
Hapmap43920-BTA-73006	5	27807103	1
Hapmap55554-ss46526312	5	27842228	1
BTA-73069-no-rs	5	27934464	1
Hapmap30257-BTA-142970	5	27989563	1
ARS-BFGL-NGS-92025	5	28070125	1
ARS-BFGL-NGS-14910	5	28211690	1
ARS-BFGL-NGS-8255	5	28289181	1
Hapmap60677-ss46526967	5	28324316	1
ARS-USMARC-666	5	28370989	1
ARS-USMARC-623	5	28398160	1
BTA-72978-no-rs	5	28427625	1
ARS-USMARC-629	5	28466748	1
BTA-72980-no-rs	5	28503921	1
ARS-USMARC-646	5	28528517	1
ARS-BFGL-NGS-23961	5	28687009	1
ARS-BFGL-NGS-32724	5	28748318	1
Hapmap41950-BTA-72999	5	28774242	1
ARS-BFGL-NGS-82224	5	28845312	1
ARS-BFGL-NGS-50553	5	28873484	1
ARS-BFGL-NGS-21191	5	28955699	1
ARS-BFGL-NGS-32476	5	29198578	1
Hapmap44687-BTA-73295	5	29246452	1
ARS-USMARC-622	5	29323299	1
ARS-BFGL-NGS-12229	5	29349719	1
ARS-BFGL-NGS-34382	5	29448073	1
Hapmap30002-BTA-142983	5	29661549	1
ARS-BFGL-NGS-4312	5	29696319	1
ARS-BFGL-NGS-5790	5	29768433	1
ARS-BFGL-NGS-59755	5	29878025	1
ARS-BFGL-NGS-115922	5	29921449	1
ARS-BFGL-NGS-34153	5	29998701	1
ARS-BFGL-NGS-87170	5	30020213	1
ARS-BFGL-NGS-34254	5	30072105	1
ARS-BFGL-NGS-72551	5	30222829	1
Hapmap50081-BTA-73122	5	30325977	1
ARS-BFGL-NGS-113311	5	30357917	1
ARS-BFGL-NGS-103490	5	30440575	1
UA-IFASA-2781	5	32829967	1
Hapmap34759-BES10_Contig780_1565	5	32899679	1
BTA-06718-no-rs	5	32923077	1
Hapmap47089-BTA-73292	5	32952816	1
ARS-BFGL-NGS-4763	5	60763986	1
ARS-BFGL-NGS-104746	5	60797759	1
Hapmap30258-BTA-143119	5	60840048	1
Hapmap51487-BTA-73847	5	74878241	1
BTA-73842-no-rs	5	74978376	1
ARS-BFGL-NGS-106520	5	75004991	1
BTA-74159-no-rs	5	83624592	1
ARS-BFGL-NGS-99356	5	83668123	1
ARS-BFGL-NGS-61040	5	103492379	2
ARS-BFGL-NGS-31148	5	103550724	2
ARS-BFGL-NGS-116729	5	105632310	1
Hapmap50230-BTA-114181	5	105666728	1
ARS-BFGL-NGS-1550	5	111370382	1
BTB-02050304	5	111394022	1
ARS-BFGL-NGS-30557	5	111443281	1
ARS-BFGL-NGS-93819	5	111489628	1
Hapmap27853-BTA-101914	5	111514958	1
BTA-101236-no-rs	6	22616875	1
BTB-00254696	6	22710061	1
BTB-00254654	6	22737173	1
Hapmap53749-rs29023061	6	30817480	1
BTA-106596-no-rs	6	30855459	1
BTA-75660-no-rs	6	30899613	1
Hapmap43456-BTA-110215	6	30940609	1
ARS-BFGL-NGS-67509	6	42489222	1
Hapmap43676-BTA-75936	6	42512116	1
Hapmap49493-BTA-121746	6	42555614	1
BTA-75926-no-rs	6	42597177	1
Hapmap28019-BTC-054809	6	44190261	1
Hapmap26882-BTC-054869	6	44222973	1
Hapmap26587-BTC-054901	6	44248875	1
Hapmap33640-BTC-055193	6	44303953	1
Hapmap26883-BTC-055211	6	44327199	1
Hapmap51527-BTA-97415	6	44347308	1
Hapmap33765-BTC-037748	6	44385175	1
Hapmap54823-rs29021261	6	44433639	1
Hapmap28005-BTC-037769	6	44503122	1
ARS-BFGL-NGS-117009	6	44530077	1
BTA-76027-no-rs	6	44553262	1
Hapmap27690-BTC-037987	6	44579096	1
Hapmap27691-BTC-038108	6	44611251	1
Hapmap30691-BTC-038216	6	44643940	1
Hapmap31927-BTC-038306	6	44670589	1
Hapmap26848-BTC-038527	6	44699341	1
Hapmap29379-BTC-038535	6	44729116	1
Hapmap32932-BTC-038619	6	44772185	1
Hapmap26001-BTC-038813	6	44804409	1
Hapmap24121-BTC-039009	6	44846319	1
Hapmap23242-BTC-039071	6	44870027	1
BTB-00254199	6	44895889	1
Hapmap31283-BTC-039096	6	44930624	1
Hapmap31284-BTC-039204	6	44952606	1
Hapmap47403-BTA-76048	6	45009370	1
Hapmap30420-BTC-039335	6	45031340	1
Hapmap32456-BTC-038385	6	45072464	1
Hapmap26267-BTC-039886	6	45109596	1
Hapmap32217-BTC-039812	6	45157065	1
Hapmap47098-BTA-76051	6	45180692	1
Hapmap31607-BTC-039637	6	45238021	1
ARS-BFGL-NGS-112073	6	45295745	1
ARS-BFGL-NGS-112781	6	45334394	1
Hapmap44618-BTA-76049	6	45354707	1
Hapmap27078-BTC-039516	6	45377548	1
ARS-BFGL-NGS-29047	6	45423390	1
Hapmap44850-BTA-76107	6	45457129	1
ARS-BFGL-NGS-35169	6	45606122	1
ARS-BFGL-NGS-2525	6	45627476	1
ARS-BFGL-NGS-4396	6	45649789	1
ARS-BFGL-NGS-97136	6	45722685	1
Hapmap48206-BTA-119876	6	45758667	1
Hapmap57445-rs29023972	6	45896641	1
Hapmap49746-BTA-76106	6	45960114	1
Hapmap49745-BTA-76105	6	45986603	1
Hapmap55150-rs29025709	6	46068197	1
Hapmap34991-BES10_Contig387_829	6	46289361	1
ARS-BFGL-NGS-39570	6	46320086	1
ARS-BFGL-NGS-113185	6	46340971	1
ARS-BFGL-NGS-31525	6	46364203	1
ARS-BFGL-NGS-21182	6	46429903	1
ARS-BFGL-NGS-21774	6	46452281	1
Hapmap44131-BTA-76099	6	46473848	1
Hapmap43353-BTA-76584	6	65061093	1
Hapmap39040-BTA-76581	6	65128714	1
BTA-76599-no-rs	6	65862811	1
BTB-00259941	6	65905416	1
BTA-76600-no-rs	6	65939428	1
BTB-00260196	6	65978448	1
BTB-00260242	6	66013887	1
BTB-01920023	6	66809118	1
BTB-01601529	6	66934702	1
BTB-01209424	6	67732139	1
BTB-01941442	6	67764815	1
BTA-110734-no-rs	6	67790319	1
Hapmap49017-BTA-110737	6	67810818	1
BTB-01209089	6	67843966	1
Hapmap49432-BTA-107930	6	70960912	1
ARS-BFGL-NGS-32371	6	70981839	1
ARS-BFGL-NGS-96402	6	71006566	1
ARS-BFGL-NGS-117236	6	71045655	1
ARS-BFGL-NGS-30652	6	72023823	1
Hapmap24750-BTC-042016	6	72061136	1
BTA-76623-no-rs	6	72104530	1
Hapmap29639-BTC-041962	6	72275449	1
ARS-BFGL-NGS-109884	6	72299968	1
Hapmap33128-BTC-041916	6	72346411	1
Hapmap26269-BTC-041695	6	72377594	1
ARS-BFGL-NGS-38827	6	72401390	1
ARS-BFGL-NGS-104919	6	73175827	1
ARS-BFGL-NGS-13173	6	73217012	1
ARS-BFGL-NGS-7423	6	73254299	1
BTB-00263209	6	73298163	1
ARS-BFGL-NGS-73119	6	74080181	1
Hapmap55502-rs29014080	6	74110717	1
Hapmap49750-BTA-76652	6	74152818	1
Hapmap57999-rs29023146	6	74178909	1
ARS-BFGL-NGS-109149	6	74205609	1
Hapmap60022-ss46526536	6	94129426	1
ARS-BFGL-NGS-40151	6	94204423	1
ARS-BFGL-NGS-26690	6	94257952	1
ARS-BFGL-NGS-63919	6	94293113	1
ARS-BFGL-NGS-119068	6	94318084	1
BTB-00267167	6	94384509	1
ARS-BFGL-NGS-83066	6	94433956	1
BTA-77123-no-rs	6	94503668	1
Hapmap48462-BTA-77136	6	94544954	1
BTB-00267652	6	94572903	1
ARS-BFGL-NGS-115937	6	94601620	1
ARS-BFGL-NGS-92582	6	94640252	1
BTB-00267864	6	94709427	1
ARS-BFGL-NGS-112355	6	94736057	1
ARS-BFGL-NGS-63000	6	94827334	1
UA-IFASA-6709	6	94872476	1
BTB-00268174	6	94929418	1
ARS-BFGL-NGS-103781	6	94977130	1
ARS-BFGL-NGS-59295	6	94997342	1
BTA-77154-no-rs	6	95042615	1
ARS-BFGL-NGS-12358	6	95103436	1
BTB-00268287	6	95137925	1
BTB-00268308	6	95163007	1
BTA-109075-no-rs	6	95229149	1
ARS-BFGL-NGS-24779	6	95269007	1
BTB-01834863	6	95303040	1
ARS-BFGL-NGS-94895	6	119675061	1
ARS-BFGL-NGS-20098	6	119738212	1
BTA-09585-no-rs	6	119771390	1
ARS-BFGL-NGS-112814	6	119813923	1
ARS-BFGL-NGS-104112	6	119861470	1
Hapmap43685-BTA-77920	6	119883823	1
ARS-BFGL-NGS-18656	6	119934418	1
ARS-BFGL-NGS-19683	6	119963919	1
ARS-BFGL-NGS-98699	6	120000304	1
ARS-BFGL-NGS-55387	6	120038989	1
ARS-BFGL-NGS-72514	6	120085690	1
BTA-102476-no-rs	6	120113164	1
BTB-01544044	6	120134590	1
Hapmap44179-BTA-102481	6	120156645	1
ARS-BFGL-NGS-40269	6	120199152	1
ARS-BFGL-NGS-35366	6	120245523	1
ARS-BFGL-NGS-113112	6	120374438	1
ARS-BFGL-NGS-4767	6	120402815	1
ARS-BFGL-NGS-17086	6	120450992	1
ARS-BFGL-NGS-59301	6	120473415	1
ARS-BFGL-NGS-42539	6	120493764	1
ARS-BFGL-NGS-54737	6	120570412	1
ARS-BFGL-NGS-34412	6	120611395	1
ARS-BFGL-NGS-100561	6	120640218	1
ARS-BFGL-NGS-5656	6	120730768	1
ARS-BFGL-NGS-43946	6	120763628	1
ARS-BFGL-NGS-98307	6	120813916	1
ARS-BFGL-NGS-26829	6	120840426	1
ARS-BFGL-NGS-28350	6	120866397	1
ARS-BFGL-NGS-112084	6	120915573	1
ARS-BFGL-NGS-100304	6	120956556	1
ARS-BFGL-NGS-71420	6	121008536	1
ARS-BFGL-NGS-112900	6	121029686	1
Hapmap46942-BTA-114876	6	121057131	1
ARS-BFGL-NGS-79719	6	121097895	1
ARS-BFGL-NGS-1012	6	121130114	1
ARS-BFGL-NGS-111057	6	121197249	1
ARS-BFGL-NGS-17985	6	121267773	1
UA-IFASA-7739	6	121287815	1
ARS-BFGL-NGS-65062	6	121357123	1
ARS-BFGL-NGS-99486	6	121448283	1
ARS-BFGL-NGS-109583	6	121536836	1
ARS-BFGL-NGS-119662	6	121559687	1
ARS-BFGL-NGS-3824	6	121620429	1
ARS-BFGL-NGS-119881	6	121656387	1
ARS-BFGL-NGS-53471	6	121696217	1
ARS-BFGL-NGS-29927	6	121740860	1
Hapmap47409-BTA-78156	6	121776270	1
ARS-BFGL-NGS-103184	6	121805256	1
ARS-BFGL-NGS-2799	6	121920647	1
ARS-BFGL-NGS-23251	6	122093344	1
Hapmap50617-BTA-21053	7	27732277	1
ARS-BFGL-NGS-90328	7	27766971	1
Hapmap48682-BTA-21048	7	27799056	1
BTB-01309833	7	27838556	1
ARS-BFGL-NGS-38179	7	27874121	1
BTB-01871912	7	40512034	2
BTB-00307534	7	40540806	2
BTB-00307598	7	40566538	2
BTB-00307738	7	40641856	2
BTB-00307908	7	40664183	2
ARS-BFGL-NGS-59390	7	96598216	1
ARS-BFGL-NGS-64243	7	106892711	2
Hapmap48479-BTA-80447	7	106918056	2
Hapmap43948-BTA-80452	7	107015931	2
ARS-BFGL-NGS-22169	8	14590832	1
BTA-27910-no-rs	8	14650090	1
BTB-01905915	8	16194447	1
BTB-00349308	8	53499373	1
BTB-00349291	8	53543123	1
BTB-01713349	8	53599973	1
BTA-107369-no-rs	8	105035118	1
BTB-00371115	8	105124102	1
ARS-BFGL-NGS-32966	9	39795847	1
ARS-BFGL-NGS-63180	9	39907134	1
ARS-BFGL-NGS-43879	9	39964297	1
ARS-BFGL-NGS-56093	9	40064187	1
ARS-BFGL-NGS-58120	9	40099384	1
Hapmap29482-BTA-146449	9	40130043	1
BTA-06997-rs29021351	9	40153425	1
ARS-BFGL-NGS-15308	9	40264090	1
Hapmap48912-BTA-83311	9	40318698	1
ARS-BFGL-NGS-17236	9	40366448	1
BTA-83317-no-rs	9	40393985	1
Hapmap47527-BTA-121897	9	40425231	1
ARS-BFGL-NGS-27841	9	40492789	1
ARS-BFGL-NGS-112742	9	40512871	1
Hapmap58377-rs29014990	9	67292606	1
ARS-BFGL-NGS-32356	9	67397195	1
Hapmap50130-BTA-85042	9	101723746	4
BTA-85048-no-rs	9	101789322	4
ARS-BFGL-NGS-66951	9	101872443	4
Hapmap30268-BTA-146895	9	101914609	4
Hapmap51327-BTA-85076	9	102204505	4
ARS-BFGL-NGS-23430	9	102271586	4
Hapmap43376-BTA-85122	9	102411828	4
ARS-BFGL-NGS-115765	9	102476576	4
ARS-BFGL-NGS-5845	9	102519091	4
BTA-85115-no-rs	9	102561222	4
Hapmap59467-rs29011362	9	102628856	4
ARS-BFGL-NGS-113413	9	102651230	4
ARS-BFGL-NGS-109783	9	102675733	4
ARS-BFGL-NGS-55675	9	102701530	4
Hapmap49345-BTA-85101	9	102815771	4
BTA-85096-no-rs	9	102907822	4
ARS-BFGL-NGS-114838	9	103035007	4
ARS-BFGL-NGS-24483	9	103080855	4
ARS-BFGL-NGS-116687	9	103138943	4
ARS-BFGL-NGS-10149	9	103165892	4
ARS-BFGL-NGS-10063	9	103225023	4
ARS-BFGL-NGS-75216	9	103251233	4
Hapmap46887-BTA-85088	9	103282243	4
ARS-BFGL-NGS-78761	9	103346536	4
ARS-BFGL-NGS-29290	9	103382383	4
BTA-108536-no-rs	9	103417345	4
Hapmap41989-BTA-85190	9	103488683	4
Hapmap46889-BTA-85184	9	103533282	4
BTA-85182-no-rs	9	103554073	4
Hapmap51770-BTA-85181	9	103601636	4
ARS-BFGL-NGS-52906	9	103659513	4
Hapmap48101-BTA-85178	9	103710130	4
BTA-85169-no-rs	9	103775974	4
ARS-BFGL-NGS-4320	9	103899330	4
ARS-BFGL-NGS-38487	9	103925237	4
Hapmap53323-rs29022857	9	103975783	4
ARS-BFGL-NGS-24953	9	104024548	4
Hapmap23780-BTA-85163	9	104073155	4
UA-IFASA-9685	9	104195618	4
Hapmap46888-BTA-85152	9	104222718	4
Hapmap48173-BTA-107833	9	104333967	4
ARS-BFGL-NGS-28159	9	104389555	4
ARS-BFGL-NGS-26349	9	104441904	4
Hapmap38266-BTA-97562	9	104462689	4
Hapmap33100-BTA-97564	9	104499416	4
ARS-BFGL-NGS-41356	9	104519719	4
ARS-BFGL-NGS-60675	9	104560884	4
ARS-BFGL-NGS-106604	9	104581466	4
ARS-BFGL-NGS-105475	9	104643272	4
BTA-68663-no-rs	9	104723208	4
ARS-BFGL-NGS-22624	9	104797481	4
ARS-BFGL-NGS-99341	9	104865592	6
Hapmap53758-rs29023535	9	104932463	2
Hapmap42343-BTA-85195	9	104993110	2
ARS-BFGL-NGS-48434	9	106226559	1
ARS-BFGL-NGS-36979	9	106253037	1
ARS-BFGL-NGS-107369	9	106277984	1
ARS-BFGL-NGS-89011	9	106325554	1
ARS-BFGL-NGS-43120	10	58021766	1
BTB-00334796	10	58087290	1
ARS-BFGL-NGS-103175	10	85213921	1
ARS-BFGL-NGS-11328	11	48324623	1
ARS-BFGL-NGS-29991	11	48360399	1
ARS-BFGL-NGS-73214	11	57654241	1
BTA-32753-no-rs	11	57745886	1
ARS-BFGL-NGS-43985	11	65954388	1
ARS-BFGL-NGS-83732	11	65993945	1
ARS-BFGL-NGS-119320	11	66039206	1
ARS-BFGL-NGS-7430	11	66920824	1
BTA-101045-no-rs	11	67033658	1
BTA-99736-no-rs	11	67086530	1
Hapmap45591-BTA-99735	11	67112032	1
ARS-BFGL-NGS-117769	11	67140800	1
ARS-BFGL-NGS-91335	11	67173803	1
ARS-BFGL-NGS-91014	11	67321478	1
BTA-04725-no-rs	11	67393421	1
ARS-BFGL-NGS-54666	11	67484383	1
ARS-BFGL-NGS-52860	11	67514621	1
ARS-BFGL-BAC-14935	11	67751313	1
Hapmap60779-rs29022104	11	67801573	1
ARS-BFGL-BAC-14940	11	67828555	1
ARS-BFGL-NGS-16753	11	67944328	1
ARS-BFGL-NGS-107491	11	67979737	1
ARS-BFGL-NGS-3540	11	68044963	1
ARS-BFGL-NGS-35436	11	68107196	1
BTA-101061-no-rs	11	68382980	1
ARS-BFGL-NGS-114858	11	68409780	1
ARS-BFGL-NGS-12836	11	68466274	1
ARS-BFGL-NGS-31946	11	68487250	1
ARS-BFGL-NGS-109780	11	68724452	1
ARS-BFGL-NGS-115617	11	68799990	1
UA-IFASA-5376	11	68909495	1
ARS-BFGL-NGS-78948	11	68975190	1
ARS-BFGL-NGS-80773	11	69018006	1
ARS-BFGL-NGS-64740	11	69144293	1
ARS-BFGL-NGS-103217	11	69215458	1
ARS-BFGL-NGS-116982	11	69278463	1
ARS-BFGL-NGS-107597	11	69305339	1
Hapmap48671-BTA-17038	11	69340895	1
ARS-BFGL-NGS-104626	11	69379761	1
ARS-BFGL-NGS-34099	11	69404305	1
ARS-BFGL-NGS-18300	11	69456451	1
ARS-BFGL-NGS-17152	11	69483663	1
ARS-BFGL-NGS-82619	11	69517430	1
ARS-BFGL-NGS-38946	11	69550821	1
ARS-BFGL-NGS-32754	11	69584437	1
Hapmap59899-ss46527105	11	69636922	1
ARS-BFGL-NGS-39751	11	69671229	1
ARS-BFGL-NGS-114897	11	69718191	1
Hapmap41399-BTA-101088	11	69770645	1
BTA-101085-no-rs	11	69797653	1
ARS-BFGL-NGS-1900	11	69830239	1
Hapmap51371-BTA-101084	11	69859815	1
BTA-07453-no-rs	11	69911993	1
Hapmap48260-BTA-24589	11	70003978	1
BTA-101072-no-rs	11	70053572	1
ARS-BFGL-NGS-110881	11	70089955	1
ARS-BFGL-BAC-15557	11	70145626	1
Hapmap34845-BES7_Contig520_696	11	70246467	1
Hapmap12055-BTA-86516	11	70267782	1
ARS-BFGL-NGS-116693	11	70322048	1
ARS-BFGL-BAC-15562	11	70364978	1
Hapmap35713-SCAFFOLD296111_2548	11	70562037	1
BTA-101106-no-rs	11	70584248	1
ARS-BFGL-NGS-93037	11	70631704	1
ARS-BFGL-NGS-10829	11	70656664	1
ARS-BFGL-NGS-13199	11	70697188	1
ARS-BFGL-NGS-26272	11	70729045	1
ARS-BFGL-NGS-118730	11	70787791	1
ARS-BFGL-NGS-108785	11	70827414	1
ARS-BFGL-NGS-90069	11	89771515	1
ARS-BFGL-NGS-21314	11	89802517	1
ARS-BFGL-BAC-7337	11	89848112	1
ARS-BFGL-NGS-33784	11	89890708	1
ARS-BFGL-NGS-1504	11	102422434	1
Hapmap41443-BTA-116638	11	102444808	1
ARS-BFGL-NGS-13935	11	102484429	1
Hapmap38825-BTA-28013	12	66696547	1
BTB-00501637	12	66733095	1
BTB-00501626	12	66753128	1
Hapmap51922-BTA-88429	12	66800329	1
BTB-01116037	12	66828056	1
ARS-BFGL-NGS-38533	13	12088029	1
ARS-BFGL-NGS-18107	13	12125082	1
ARS-BFGL-NGS-25175	13	12190424	1
ARS-BFGL-NGS-106924	13	12239807	1
Hapmap26606-BTC-063486	14	8967210	1
Hapmap22906-BTC-050650	14	9018257	1
Hapmap31653-BTC-058682	14	9044897	1
Hapmap24111-BTC-009033	14	9098067	1
Hapmap23192-BTC-059018	14	9727098	1
Hapmap24051-BTC-053131	14	9762285	1
UA-IFASA-8705	14	9809560	1
ARS-BFGL-NGS-31174	14	9835378	1
ARS-BFGL-BAC-22135	14	34569563	1
BTB-00752611	14	54786374	1
ARS-BFGL-NGS-111388	14	61288808	1
Hapmap54010-rs29018717	14	61330590	1
Hapmap23606-BTA-35239	14	61361868	1
ARS-BFGL-BAC-20948	14	74282256	1
ARS-BFGL-NGS-118465	14	74320175	1
BTA-36783-no-rs	15	39897651	1
BTB-00597065	15	39933840	1
ARS-BFGL-NGS-4138	15	39970876	1
ARS-BFGL-NGS-73907	15	39999568	1
Hapmap54101-rs29010797	16	31157062	1
Hapmap57269-ss46526874	17	54977116	1
BTA-41091-no-rs	17	55025966	1
ARS-BFGL-NGS-2638	18	16753602	1
Hapmap39998-BTA-42612	18	16858980	1
BTB-00704089	18	16897956	1
ARS-BFGL-NGS-117852	18	38687998	1
ARS-BFGL-NGS-104890	18	38732006	1
ARS-BFGL-NGS-56179	18	38753316	1
ARS-BFGL-NGS-101288	18	38784974	1
ARS-BFGL-NGS-113001	18	38827175	1
Hapmap34022-BES9_Contig440_780	18	38869710	1
BTB-00712901	18	38934033	1
BTB-00712894	18	39014435	1
ARS-BFGL-NGS-93994	18	39050136	1
BTB-00712788	18	39089580	1
ARS-BFGL-NGS-55014	18	39198464	1
ARS-BFGL-NGS-60750	18	39219125	1
ARS-BFGL-NGS-101743	18	39346577	1
ARS-BFGL-NGS-114116	18	39370318	1
BTB-00710668	18	39418219	1
BTB-00710625	18	39456808	1
ARS-BFGL-NGS-79228	18	39493899	1
ARS-BFGL-NGS-17343	18	39521747	1
BTA-43145-no-rs	18	39707620	1
ARS-BFGL-BAC-32435	18	39732125	1
ARS-BFGL-NGS-110869	18	39809298	1
ARS-BFGL-NGS-88483	18	39836569	1
ARS-BFGL-NGS-107479	18	39864747	1
ARS-BFGL-NGS-115366	18	39898247	1
ARS-BFGL-NGS-84358	18	39954079	1
ARS-BFGL-NGS-19758	18	39987757	1
ARS-BFGL-NGS-102643	18	40047801	1
Hapmap58839-rs29018797	18	40074024	1
ARS-BFGL-NGS-63395	18	40107911	1
ARS-BFGL-NGS-27376	18	40176331	1
ARS-BFGL-NGS-34617	18	40209294	1
ARS-BFGL-NGS-119441	18	40247035	1
ARS-BFGL-NGS-37079	18	40280912	1
ARS-BFGL-NGS-116652	18	40315018	1
Hapmap35516-SCAFFOLD70087_15055	18	40524778	1
ARS-BFGL-NGS-107440	18	40546347	1
ARS-BFGL-NGS-26944	18	40586699	1
Hapmap42198-BTA-39980	18	40608866	1
ARS-BFGL-NGS-35801	18	40642124	1
ARS-BFGL-NGS-103406	18	40776667	1
BTB-00714713	18	40812840	1
ARS-BFGL-NGS-63087	18	40851850	1
BTA-43188-no-rs	18	40881301	1
BTA-43186-no-rs	18	40926126	1
ARS-BFGL-NGS-119421	18	40994047	1
Hapmap43579-BTA-43185	18	41024459	1
Hapmap60430-rs29016898	18	41099358	1
ARS-BFGL-NGS-103499	18	41127812	1
ARS-BFGL-NGS-117818	18	41180274	1
ARS-BFGL-NGS-26718	18	41216037	1
ARS-BFGL-NGS-112357	18	41239273	1
Hapmap47614-BTA-42987	18	41331850	1
BTA-42967-no-rs	18	41398836	1
Hapmap54118-rs29014623	18	41426612	1
BTA-23408-no-rs	18	41453096	1
ARS-BFGL-BAC-34996	18	41553319	1
Hapmap43267-BTA-43255	18	41603773	1
BTA-43248-no-rs	18	41625477	1
ARS-BFGL-NGS-28822	18	41691494	1
BTA-43239-no-rs	18	41740759	1
ARS-BFGL-NGS-112414	18	41828470	1
Hapmap40976-BTA-43213	18	41886659	1
ARS-BFGL-NGS-37980	18	41907693	1
Hapmap59019-rs29021918	18	41938134	1
UA-IFASA-8905	18	43245535	1
ARS-BFGL-NGS-9708	18	43291168	1
ARS-BFGL-NGS-113354	18	43329751	1
ARS-BFGL-NGS-17039	18	43362693	1
BTB-00732576	18	61914051	1
ARS-BFGL-NGS-28328	18	61970849	1
ARS-BFGL-NGS-15530	18	61994464	1
ARS-BFGL-NGS-103743	18	62027144	1
ARS-BFGL-NGS-13972	18	62060120	1
BTA-03959-no-rs	18	62147958	1
ARS-BFGL-BAC-31654	18	62175929	1
BTA-44020-no-rs	18	62264944	1
ARS-BFGL-NGS-34007	18	62342012	1
ARS-BFGL-NGS-84356	18	62373058	1
ARS-BFGL-NGS-35636	18	62412397	1
ARS-BFGL-NGS-25758	18	62456232	1
ARS-BFGL-NGS-1786	18	62512834	1
ARS-BFGL-NGS-15837	18	62533850	1
ARS-BFGL-NGS-18093	18	62564795	1
ARS-BFGL-NGS-20095	18	62633093	1
ARS-BFGL-NGS-109959	18	62699373	1
ARS-BFGL-NGS-71133	18	62723088	1
ARS-BFGL-NGS-73221	18	62775884	1
ARS-BFGL-NGS-38846	18	62814659	1
ARS-BFGL-NGS-111782	18	62844485	1
ARS-BFGL-NGS-21979	18	62896066	1
ARS-BFGL-NGS-34430	18	62917070	1
ARS-BFGL-NGS-103214	18	62958479	1
ARS-BFGL-NGS-78563	18	62981151	1
Hapmap47226-BTA-25234	18	63426624	1
ARS-BFGL-BAC-31665	18	63520372	1
ARS-BFGL-NGS-21154	18	63564607	1
ARS-BFGL-NGS-41595	18	63597882	1
ARS-BFGL-NGS-94482	18	63618787	1
ARS-BFGL-NGS-35793	18	63765362	1
ARS-BFGL-NGS-100532	18	63916615	1
ARS-BFGL-NGS-11456	18	63952072	1
ARS-BFGL-NGS-110088	18	63981699	1
Hapmap49091-BTA-24678	18	64164545	1
ARS-BFGL-NGS-70239	18	64189447	1
BTA-44117-no-rs	18	64245743	1
ARS-BFGL-NGS-113896	18	64299168	1
ARS-BFGL-NGS-17826	18	64370316	1
ARS-BFGL-NGS-77425	18	64400290	1
ARS-BFGL-NGS-38620	18	64466896	1
ARS-BFGL-NGS-43378	18	64495996	1
ARS-BFGL-NGS-112365	18	64574451	1
BTB-00735179	18	64626033	1
ARS-BFGL-NGS-36598	18	64701065	1
ARS-BFGL-NGS-9848	18	64727405	1
ARS-BFGL-NGS-31954	18	64759415	1
ARS-BFGL-NGS-77889	18	64783358	1
ARS-BFGL-NGS-27370	18	64814896	1
Hapmap38226-BTA-44032	18	64847789	1
BTB-01703346	18	65035314	1
ARS-BFGL-NGS-42788	18	65075987	1
ARS-BFGL-NGS-107405	18	65119011	1
BTB-01712706	18	65163578	2
ARS-BFGL-NGS-32605	18	65210137	2
ARS-BFGL-NGS-41524	18	65248992	1
BTB-00733511	18	65290792	1
UA-IFASA-7142	19	8018183	2
Hapmap42218-BTA-45703	19	8071050	2
ARS-BFGL-NGS-6594	19	8106567	2
ARS-BFGL-NGS-101261	19	10833292	1
Hapmap41183-BTA-121162	19	10904215	1
BTB-01316060	19	30274858	1
ARS-BFGL-NGS-64718	19	30314645	1
ARS-BFGL-NGS-101807	19	30347486	1
Hapmap51687-BTA-114691	20	29368688	1
Hapmap46285-BTA-121281	20	51716408	1
ARS-BFGL-NGS-104898	20	51740634	1
ARS-BFGL-NGS-101678	20	51801799	1
BTA-50707-no-rs	20	51840318	1
BTA-50706-no-rs	20	51879937	1
ARS-BFGL-NGS-112162	21	22804934	2
ARS-BFGL-NGS-71975	21	22886913	2
Hapmap59246-rs29020402	21	57472802	2
ARS-BFGL-NGS-68709	21	57512578	2
BTA-52592-no-rs	21	57573488	2
ARS-BFGL-BAC-33156	22	32377036	3
ARS-BFGL-NGS-44682	22	32400437	3
Hapmap40441-BTA-54131	22	32459763	3
ARS-BFGL-NGS-15965	22	50742747	1
ARS-BFGL-NGS-39459	22	50809746	1
ARS-BFGL-NGS-43179	22	50868931	1
Hapmap49110-BTA-29232	23	13027578	2
ARS-BFGL-BAC-30064	23	13056038	2
BTA-55455-no-rs	23	13086928	2
ARS-BFGL-BAC-5885	23	32015190	2
BTA-56520-no-rs	23	32926880	1
ARS-BFGL-NGS-19381	23	32967015	1
Hapmap35589-SCAFFOLD96303_4158	23	33027223	1
UA-IFASA-4233	23	33081408	1
ARS-BFGL-BAC-28947	23	33155763	1
Hapmap51130-BTA-105627	23	33238000	1
ARS-BFGL-NGS-39980	23	33258914	1
Hapmap59614-ss46526680	23	33309698	1
Hapmap53617-rs29011699	23	33336457	1
Hapmap57845-rs29014813	23	33358902	1
UA-IFASA-8452	23	33379805	1
ARS-BFGL-NGS-92818	23	33445784	1
BTA-56332-no-rs	23	33511816	1
ARS-BFGL-NGS-15794	23	33634034	1
ARS-BFGL-NGS-85703	23	33661033	1
ARS-BFGL-NGS-105236	23	33906415	1
BTA-33046-no-rs	23	33991347	1
ARS-BFGL-BAC-3611	23	34108530	1
ARS-BFGL-NGS-6851	23	34134091	1
ARS-BFGL-BAC-3605	23	34242606	1
ARS-BFGL-BAC-3603	23	34265149	1
BTA-56432-no-rs	23	34323308	1
ARS-BFGL-NGS-107881	23	34410374	1
ARS-BFGL-NGS-82538	23	34469180	1
BTA-28042-no-rs	23	34570578	1
ARS-BFGL-NGS-112063	23	34680594	1
ARS-BFGL-NGS-61632	23	34736337	1
ARS-BFGL-NGS-110889	23	34792516	1
Hapmap38741-BTA-28049	23	34832369	1
ARS-BFGL-NGS-113689	23	34985258	1
Hapmap30604-BTA-163136	23	35044104	1
BTA-106796-no-rs	23	35226577	1
Hapmap41775-BTA-121406	23	35475105	1
ARS-BFGL-NGS-23431	23	35573709	1
ARS-BFGL-NGS-104089	23	35650338	1
ARS-BFGL-NGS-118652	23	35712971	1
Hapmap25546-BTA-137359	23	35773788	1
Hapmap23206-BTA-137360	23	35826238	1
BTA-56474-no-rs	23	35964715	2
Hapmap43137-BTA-106951	23	36054412	1
Hapmap48171-BTA-106952	23	36084911	1
BTA-106954-no-rs	23	36122791	1
ARS-BFGL-NGS-83192	23	36157580	1
BTA-56450-no-rs	23	36221477	1
ARS-BFGL-NGS-59653	23	36258738	1
ARS-BFGL-NGS-91964	23	36284745	1
Hapmap50031-BTA-56452	23	36330036	1
Hapmap55061-rs29022874	23	36362936	1
Hapmap58547-rs29023020	23	36428563	1
Hapmap52976-rs29018100	23	36486859	1
ARS-BFGL-NGS-16621	23	36527945	1
ARS-BFGL-BAC-44117	23	36586344	1
ARS-BFGL-NGS-31956	23	36629046	1
ARS-BFGL-NGS-109297	23	36737887	1
ARS-BFGL-NGS-62832	23	37142475	1
ARS-BFGL-NGS-110420	23	37191707	1
ARS-BFGL-NGS-100134	23	37227322	1
BTA-106641-no-rs	23	37301446	1
ARS-BFGL-NGS-64320	23	37392099	1
UA-IFASA-8351	23	37637350	1
ARS-BFGL-NGS-93014	23	37662108	1
Hapmap59653-rs29010378	23	37696587	1
Hapmap43765-BTA-112029	23	37801219	1
BTB-00884146	24	28996810	1
Hapmap47665-BTA-57738	24	29029176	1
ARS-BFGL-NGS-12461	24	29120620	1
BTB-00884385	24	29151963	1
BTA-57745-no-rs	24	29217172	1
BTB-00884488	24	29242157	1
BTA-57747-no-rs	24	29302591	1
ARS-BFGL-NGS-63856	24	29389004	1
BTB-01485885	24	29411774	1
ARS-BFGL-NGS-5141	24	29474705	1
BTA-97262-no-rs	24	29506898	1
ARS-BFGL-BAC-28665	24	29541964	1
Hapmap54981-rs29019846	24	29570880	1
BTB-01485274	24	29594856	1
Hapmap58887-rs29013502	24	29624478	1
BTB-01646599	24	29658911	1
ARS-BFGL-NGS-41140	24	29693156	1
ARS-BFGL-NGS-35716	24	29730650	1
BTB-00884791	24	29757517	1
ARS-BFGL-NGS-118806	24	29785832	1
BTB-00883964	24	29849553	1
Hapmap51379-BTA-106446	24	54935420	1
ARS-BFGL-NGS-13165	24	55009333	1
Hapmap34957-BES2_Contig394_660	24	55034641	1
ARS-BFGL-NGS-63889	25	36565740	1
ARS-BFGL-NGS-118309	25	36604652	1
Hapmap41913-BTA-60271	25	39946587	1
ARS-BFGL-NGS-23638	26	41251502	2
Hapmap36060-SCAFFOLD71490_809	26	41287298	2
ARS-BFGL-NGS-111901	26	41316612	2
BTB-00942916	26	41363306	2
ARS-BFGL-NGS-110207	26	41451573	2
ARS-BFGL-NGS-10498	26	41544825	2
Hapmap46715-BTA-61583	26	41625530	2
ARS-BFGL-NGS-119107	26	41682757	2
ARS-BFGL-NGS-118654	26	41707475	2
ARS-BFGL-NGS-3988	26	41728580	2
Hapmap52045-rs29025349	26	41785126	2
Hapmap24499-BTA-61679	26	41836661	2
BTA-61672-no-rs	26	41876248	2
BTB-00943770	26	41920349	2
ARS-BFGL-NGS-33804	26	41950046	2
ARS-BFGL-NGS-27004	26	42002595	2
DPI-31	26	42064680	2
BTA-61650-no-rs	26	42091179	2
ARS-BFGL-NGS-106897	26	42196591	2
Hapmap24713-BTA-61641	26	42273965	2
ARS-BFGL-NGS-111767	26	42311213	2
ARS-BFGL-NGS-5157	26	42419138	2
ARS-BFGL-NGS-32551	26	42514427	2
Hapmap43307-BTA-61631	26	42551644	2
BTA-61698-no-rs	26	42577973	2
ARS-BFGL-NGS-104104	26	42612304	2
ARS-BFGL-NGS-101156	26	42645164	2
ARS-BFGL-NGS-35662	26	42667030	2
ARS-BFGL-NGS-24375	26	42689722	2
ARS-BFGL-NGS-28346	26	42712420	2
ARS-BFGL-NGS-109765	26	42765946	2
Hapmap49679-BTA-61690	26	42802837	2
BTA-61688-no-rs	26	42847107	2
UA-IFASA-5698	26	42913719	2
ARS-BFGL-NGS-107539	26	42943732	2
INRA-573	26	43017057	2
ARS-BFGL-NGS-62648	26	43056656	2
ARS-BFGL-NGS-108850	26	43145855	2
ARS-BFGL-NGS-86712	26	43203920	2
ARS-BFGL-NGS-30945	26	43330457	2
Hapmap39279-BTA-61630	26	43372479	2
ARS-BFGL-NGS-117950	26	43454816	2
Hapmap56940-ss46526045	26	43529109	2
ARS-BFGL-NGS-78988	26	43554687	2
ARS-BFGL-NGS-42155	26	43593267	2
Hapmap38686-BTA-61607	26	43685563	2
Hapmap52062-rs29027270	26	43849120	2
ARS-BFGL-NGS-33236	26	43876177	2
BTA-52296-no-rs	26	43897857	2
ARS-BFGL-NGS-26482	26	43960607	2
ARS-BFGL-NGS-7971	26	44022544	2
ARS-BFGL-NGS-20623	26	44057145	2
ARS-BFGL-NGS-115563	26	44079534	2
ARS-BFGL-NGS-13960	26	44129542	2
ARS-BFGL-NGS-15401	26	44172219	2
ARS-BFGL-NGS-36907	26	44210363	2
ARS-BFGL-NGS-81799	26	44321378	2
ARS-BFGL-NGS-19663	26	44351313	2
ARS-BFGL-NGS-32861	26	44375172	2
ARS-BFGL-NGS-117809	26	44399074	2
ARS-BFGL-NGS-1638	26	44493220	2
ARS-BFGL-NGS-30855	26	44538174	2
Hapmap58261-rs29024872	26	44638839	2
Hapmap41566-BTA-52258	26	44693967	2
ARS-BFGL-NGS-14909	26	44752375	2
ARS-BFGL-NGS-117756	26	44783268	2
ARS-BFGL-NGS-36401	26	44875579	2
ARS-BFGL-NGS-105005	26	44946205	2
BTA-61707-no-rs	26	44966246	2
ARS-BFGL-NGS-110216	26	44988771	2
ARS-BFGL-NGS-30392	26	45055706	2
ARS-BFGL-NGS-114114	26	45089516	2
ARS-BFGL-NGS-109850	26	45117474	2
ARS-BFGL-NGS-92931	26	45141170	2
ARS-BFGL-NGS-8172	26	45166082	2
ARS-BFGL-NGS-73559	26	45241517	2
Hapmap39232-BTA-61724	26	45324604	2
BTA-61761-no-rs	26	45351672	2
Hapmap43308-BTA-61764	26	45408674	2
UA-IFASA-7436	26	45431633	2
UA-IFASA-1706	26	45494871	2
ARS-BFGL-NGS-5906	26	45526493	2
BTA-103482-no-rs	26	45548936	2
ARS-BFGL-NGS-100011	26	45573325	2
ARS-BFGL-NGS-42220	26	45663858	2
ARS-BFGL-NGS-39674	26	45718783	2
ARS-BFGL-NGS-110733	26	45751391	2
BTA-61751-no-rs	26	45821350	2
BTA-61758-no-rs	26	45862563	2
ARS-BFGL-NGS-86952	26	45942550	2
BTA-61759-no-rs	26	45963991	2
Hapmap41037-BTA-61760	26	46057123	3
ARS-BFGL-NGS-12324	26	46098134	1
Hapmap61080-rs29013547	27	17397247	1
BTB-01738922	27	17459877	1
Hapmap48237-BTA-18161	27	26201790	1
ARS-BFGL-NGS-19062	27	26254575	1
ARS-BFGL-NGS-20225	27	38841048	1
ARS-BFGL-NGS-57448	27	38878780	1
BTA-62789-no-rs	27	38902899	1
ARS-BFGL-NGS-24288	27	38930236	1
Hapmap43312-BTA-62851	27	39404403	1
BTA-95963-no-rs	28	35981582	1
BTB-01137045	28	37222580	1
ARS-BFGL-NGS-58598	28	37271731	1
Hapmap44431-BTA-95784	28	37309241	1
Hapmap55216-rs29014075	29	5434557	1
UA-IFASA-7440	29	5476041	1
ARS-BFGL-NGS-4409	29	6659616	1
ARS-BFGL-NGS-35685	29	6750211	1
ARS-BFGL-NGS-24259	29	18102339	1
ARS-BFGL-NGS-1508	29	18198147	1
BTA-64972-no-rs	29	18218700	1
ARS-BFGL-NGS-20927	29	46218317	1
ARS-BFGL-NGS-34609	29	46238345	1
ARS-BFGL-NGS-109360	29	46261601	1
ARS-BFGL-NGS-103780	29	46341005	1
ARS-BFGL-NGS-104441	29	46367544	1
ARS-BFGL-NGS-41686	29	46453946	1
ARS-BFGL-NGS-29040	29	46554491	1
BTB-01033227	29	46593574	1
ARS-BFGL-NGS-14337	29	46633899	1
Hapmap41926-BTA-65940	29	46678629	1
Hapmap53679-rs29025626	29	46748615	1
ARS-BFGL-NGS-3727	29	46796571	1
ARS-BFGL-NGS-56568	29	46927410	1
ARS-BFGL-NGS-23884	29	46954582	1
BTB-01032695	29	47031945	1
ARS-BFGL-NGS-40798	29	47146261	1
ARS-BFGL-NGS-118751	29	47290450	3
ARS-BFGL-NGS-24800	29	47330287	3
ARS-BFGL-NGS-119531	29	47377920	3
ARS-BFGL-NGS-100295	29	47414398	3
ARS-BFGL-NGS-40342	29	47457315	3
Hapmap47366-BTA-66045	29	47525062	3
ARS-BFGL-NGS-19582	29	47587182	3
ARS-BFGL-NGS-42803	29	47695239	1
ARS-BFGL-NGS-3943	29	47736216	1
ARS-BFGL-NGS-17707	29	47777151	1
ARS-BFGL-NGS-99155	29	47804459	1
ARS-BFGL-NGS-91570	29	47834222	1
BTB-01036181	29	47861401	1
ARS-BFGL-NGS-18122	29	47891333	1
ARS-BFGL-NGS-73199	29	47922968	1
ARS-BFGL-NGS-22056	29	48016019	1
ARS-BFGL-NGS-65789	29	48040665	1
Hapmap41050-BTA-66135	29	48065511	1
ARS-BFGL-NGS-39110	29	48089463	1
ARS-BFGL-NGS-79012	29	48129247	1
ARS-BFGL-NGS-29253	29	48159487	1
ARS-BFGL-NGS-108161	29	48213918	1
Hapmap35817-SCAFFOLD296812_510	29	48271992	1
ARS-BFGL-NGS-17328	29	48301353	1
ARS-BFGL-NGS-30169	29	48329080	1
ARS-BFGL-NGS-70165	29	48352245	1
ARS-BFGL-NGS-100175	29	48509945	1
ARS-BFGL-NGS-18176	29	48548686	1
ARS-BFGL-NGS-76567	29	48569200	1
Hapmap41327-BTA-66071	29	48615859	1
ARS-BFGL-NGS-61484	29	48651693	1
ARS-BFGL-NGS-101178	29	49604954	1
ARS-BFGL-NGS-24257	29	49646266	1
ARS-BFGL-NGS-42391	29	49666810	1
ARS-BFGL-NGS-2893	29	49692969	1
